# Supplementary material for: Ferroptosis Associates With Diagnosis and Prognosis by Promoting Antitumor Immune Response in Melanoma
Source: Front Cell Dev Biol. 2022 Jul 8;10:915198. doi: 10.3389/fcell.2022.915198 (PMC9304890; doi:10.3389/fcell.2022.915198)
Supplement: Supplementary file 1 [file Table2.XLSX]

## Sheet: ferroposis-related-genes
Symbol	Name	HGNC_ID	Evidence	PMID	Remark
AGPAT3	1-acylglycerol-3-phosphate O-acyltransferase 3	HGNC:326	Enriched in RSL3-resistant cells.	25965523	May promote ferroptosis.
ALB	Albumin	HGNC:399	Expression was upregulated during ferroptosis induced by erastin or RSL3.	24439385	May promote ferroptosis.
ALOX12	Arachidonate 12-lipoxygenase, 12S type	HGNC:429	Overexpression sensitizes cells to ferroptosis.	29632885	May promote ferroptosis.
ALOX15	Arachidonate 15-lipoxygenase	HGNC:433	Overexpression sensitizes cells to ferroptosis.	29632885	May promote ferroptosis.
ALOX5	Arachidonate 5-lipoxygenase	HGNC:435	Overexpression sensitizes cells to ferroptosis.	29632885	May promote ferroptosis.
ANGPTL7	Angiopoietin like 7	HGNC:24078	Expression was downregulated during ferroptosis induced by erastin or RSL3.	24439385	May promote ferroptosis.
ARRDC3	Arrestin domain containing 3	HGNC:29263	Up-regulated (>= 2 fold) in erastin-treated samples.	24844246	May promote ferroptosis.
ASNS	Asparagine synthetase (glutamine-hydrolyzing)	HGNC:753	Up-regulated (>= 2 fold) in erastin-treated samples.	24844246	May promote ferroptosis.
ATF3	Activating transcription factor 3	HGNC:785	Up-regulated (>= 2 fold) in erastin-treated samples.	24844246	May promote ferroptosis.
ATF4	Activating transcription factor 4	HGNC:786	Up-regulated (>= 2 fold) in erastin-treated samples.	24844246	May promote ferroptosis.
ATP5MC3	ATP synthase membrane subunit c locus 3	HGNC:843	Significantly reduced in tumor tissues	26097885	May promote ferroptosis.
ATP6V1G2	ATPase H+ transporting V1 subunit G2	HGNC:862	Up-regulated (>= 2 fold) in erastin-treated samples.	24844246	May promote ferroptosis.
AURKA	Aurora kinase A	HGNC:11393	Inhibition of AURKA or reconstitution of miR-4715-3p inhibited GPX4 and induced cell death, suggesting a link between AURKA and ferroptosis.	31740746	May inhibit ferroptosis.
BLOC1S5-TXNDC5	BLOC1S5-TXNDC5 readthrough (NMD candidate)	HGNC:42001	Down-regulated (>= 2 fold) in erastin-treated samples.	24844246	May inhibit ferroptosis.
BNIP3	BCL2 interacting protein 3	HGNC:1084	Expression was upregulated during ferroptosis induced by erastin or RSL3.	24439385	May promote ferroptosis.
CAPG	Capping actin protein, gelsolin like	HGNC:1474	Downregulated in cells treated with ferroptosis inducer erastin. Suppresses ferroptosis possibly in a GSH-dependent manner.	31108460	May inhibit ferroptosis.
CBS	Cystathionine beta-synthase	HGNC:1550	Up-regulated (>= 2 fold) in erastin-treated samples.	24844246	May promote ferroptosis.
CEBPG	CCAAT enhancer binding protein gamma	HGNC:1837	Up-regulated (>= 2 fold) in erastin-treated samples.	24844246	May promote ferroptosis.
DDIT3	DNA damage inducible transcript 3	HGNC:2726	Up-regulated (>= 2 fold) in erastin-treated samples.	24844246	May promote ferroptosis.
DDIT4	DNA damage inducible transcript 4	HGNC:24944	Up-regulated (>= 2 fold) in erastin-treated samples.	24844246	May promote ferroptosis.
DRD5	Dopamine receptor D5	HGNC:3026	Ferroptotic erastin induces DRD5 gene expression in ferroptosis.	27793671	May promote ferroptosis.
DUSP1	Dual specificity phosphatase 1	HGNC:3064	Expression was upregulated during ferroptosis induced by erastin or RSL3.	24439385	May promote ferroptosis.
ELAVL1	ELAV like RNA binding protein 1	HGNC:3312	Binds to and increases the expression of the negative ferroptosis regulator LINC00336.	30787392	May inhibit ferroptosis.
GDF15	Growth differentiation factor 15	HGNC:30142	Up-regulated (>= 2 fold) in erastin-treated samples.	24844246	May promote ferroptosis.
GPT2	Glutamic--pyruvic transaminase 2	HGNC:18062	Up-regulated (>= 2 fold) in erastin-treated samples.	24844246	May promote ferroptosis.
GPX2	Glutathione peroxidase 2	HGNC:4554	Expression was upregulated during ferroptosis induced by erastin or RSL3.	24439385	May promote ferroptosis.
GPX4	Glutathione peroxidase 4	HGNC:4556	Erastin promoted GPX4 degradation. Antiferroptotic dopamine increased the protein stability of glutathione peroxidase 4.	27793671	May inhibit ferroptosis.
HBA1	Hemoglobin subunit alpha 1	HGNC:4823	Upregulated in cells treated with ferroptosis inducer erastin. Stimulates ferroptosis possibly in a GSH-dependent manner.	31108460	May promote ferroptosis.
HERPUD1	Homocysteine inducible ER protein with ubiquitin like domain 1	HGNC:13744	Up-regulated (>= 2 fold) in erastin-treated samples.	24844246	May promote ferroptosis.
HIC1	HIC ZBTB transcriptional repressor 1	HGNC:4909	Essential for stimulation of pro-ferroptotic gene transcription upon ferroptosis induction.	31108460	May promote ferroptosis.
HMOX1	Heme oxygenase 1	HGNC:5013	Its expression increased in response to artesunate-induced ferroptosis, indicating activation of ROS-mediated signaling pathways.	26097885	May promote ferroptosis.
HNF4A	Hepatocyte nuclear factor 4 alpha	HGNC:5024	Essential for stimulation of anti-ferroptotic gene transcription.	31108460	May promote ferroptosis.
JDP2	Jun dimerization protein 2	HGNC:17546	Up-regulated (>= 2 fold) in erastin-treated samples.	24844246	May promote ferroptosis.
KLHL24	Kelch like family member 24	HGNC:25947	Up-regulated (>= 2 fold) in erastin-treated samples.	24844246	May promote ferroptosis.
LURAP1L	Leucine rich adaptor protein 1 like	HGNC:31452	Up-regulated (>= 2 fold) in erastin-treated samples.	24844246	May promote ferroptosis.
MAP3K5	Mitogen-activated protein kinase kinase kinase 5	HGNC:6857	Cold stress evokes ferroptosis, and the ASK1‐p38 pathway is activated downstream of lipid peroxide, leading to the cell death. ASK1‐p38 axis is also activated in the erastin‐induced ferroptosis model.	28887319	May promote ferroptosis.
MAPK14	Mitogen-activated protein kinase 14	HGNC:6876	Cold stress evokes ferroptosis, and the ASK1‐p38 pathway is activated downstream of lipid peroxide, leading to the cell death. ASK1‐p38 axis is also activated in the erastin‐induced ferroptosis model.	28887319	May promote ferroptosis.
MT3	Metallothionein 3	HGNC:7408	Expression was upregulated during ferroptosis induced by erastin or RSL3.	24439385	May promote ferroptosis.
NCF2	Neutrophil cytosolic factor 2	HGNC:7661	Expression was upregulated during ferroptosis induced by erastin or RSL3.	24439385	May promote ferroptosis.
NGB	Neuroglobin	HGNC:14077	Human neuroglobin (hNgb)-EGFP-expressing SH-SY5Y cells to be significantly more resistant to ferroptosis induction.	31405213	May inhibit ferroptosis.
NNMT	Nicotinamide N-methyltransferase	HGNC:7861	Upregulated in cells treated with ferroptosis inducer erastin. Stimulates ferroptosis possibly in a GSH-dependent manner.	31108460	May promote ferroptosis.
NOS2	Nitric oxide synthase 2	HGNC:7873	Expression was upregulated during ferroptosis induced by erastin or RSL3.	24439385	May promote ferroptosis.
OXSR1	Oxidative stress responsive kinase 1	HGNC:8508	Expression was upregulated during ferroptosis induced by erastin or RSL3.	24439385	May promote ferroptosis.
PCK2	Phosphoenolpyruvate carboxykinase 2, mitochondrial	HGNC:8725	Up-regulated (>= 2 fold) in erastin-treated samples.	24844246	May promote ferroptosis.
PLIN4	Perilipin 4	HGNC:29393	Upregulated in cells treated with ferroptosis inducer erastin. Stimulates ferroptosis possibly in a GSH-dependent manner.	31108460	May promote ferroptosis.
PRDX1	Peroxiredoxin 1	HGNC:9352	Necessary to ferroptosis-related lipid peroxidation.	31901729	May promote ferroptosis.
PSAT1	Phosphoserine aminotransferase 1	HGNC:19129	Up-regulated (>= 2 fold) in erastin-treated samples.	24844246	May promote ferroptosis.
PTGS2	Prostaglandin-endoperoxide synthase 2	HGNC:9605	Simply a downstream marker of ferroptosis. The most upregulated gene in BJeLR cells upon treatment with either erastin or (1S, 3R)-RSL3, but ferroptotic cell death was not affected by inhibition of the enzyme.	24439385	May promote ferroptosis.
RGS4	Regulator of G protein signaling 4	HGNC:10000	Down-regulated (>= 2 fold) in erastin-treated samples.	24844246	May inhibit ferroptosis.
RIPK1	Receptor interacting serine/threonine kinase 1	HGNC:10019	Reduced expression results in resistance to ferroptosis.	31827280	May promote ferroptosis.
RRM2	Ribonucleotide reductase regulatory subunit M2	HGNC:10452	Downregulated in cells treated with ferroptosis inducer erastin. Suppresses ferroptosis possibly in a GSH-dependent manner.	31108460	May inhibit ferroptosis.
SELENOS	Selenoprotein S	HGNC:30396	Expression was upregulated during ferroptosis induced by erastin or RSL3.	24439385	May promote ferroptosis.
SESN2	Sestrin 2	HGNC:20746	Up-regulated (>= 2 fold) in erastin-treated samples.	24844246	May promote ferroptosis.
SLC1A4	Solute carrier family 1 member 4	HGNC:10942	Up-regulated (>= 2 fold) in erastin-treated samples.	24844246	May promote ferroptosis.
SLC2A1	Solute carrier family 2 member 1	HGNC:11005	Increased at LSH overexpression. Decreased at LSH knockdown. LSH can inhibit ferroptosis.	28900510	May inhibit ferroptosis.
SLC2A12	Solute carrier family 2 member 12	HGNC:18067	Increased at LSH overexpression. Decreased at LSH knockdown. LSH can inhibit ferroptosis.	28900513	May inhibit ferroptosis.
SLC2A14	Solute carrier family 2 member 14	HGNC:18301	Decreased at LSH knockdown. LSH can inhibit ferroptosis.	28900515	May inhibit ferroptosis.
SLC2A3	Solute carrier family 2 member 3	HGNC:11007	Decreased at LSH knockdown. LSH can inhibit ferroptosis.	28900510	May inhibit ferroptosis.
SLC2A6	Solute carrier family 2 member 6	HGNC:11011	Increased at LSH overexpression. Decreased at LSH knockdown. LSH can inhibit ferroptosis.	28900511	May inhibit ferroptosis.
SLC2A8	Solute carrier family 2 member 8	HGNC:13812	Decreased at LSH knockdown. LSH can inhibit ferroptosis.	28900512	May inhibit ferroptosis.
SLC3A2	Solute carrier family 3 member 2	HGNC:11026	Strongly correlated with resistance to ferroptosis inducers.	31043744	May inhibit ferroptosis.
SLC7A11	Solute carrier family 7 member 11	HGNC:11059	Strongly correlated with resistance to ferroptosis inducers.	31043744	May inhibit ferroptosis.
SLC7A5	Solute carrier family 7 member 5	HGNC:11063	Up-regulated (>= 2 fold) in erastin-treated samples.	24844246	May promote ferroptosis.
SRXN1	Sulfiredoxin 1	HGNC:16132	Expression was upregulated during ferroptosis induced by erastin or RSL3.	24439385	May promote ferroptosis.
STMN1	Stathmin 1	HGNC:6510	Downregulated in cells treated with ferroptosis inducer erastin. Suppresses ferroptosis possibly in a GSH-dependent manner.	31108460	May inhibit ferroptosis.
TFRC	Transferrin receptor	HGNC:11763	Expression of this gene is increased in patients.	26097885	May inhibit ferroptosis.
TRIB3	Tribbles pseudokinase 3	HGNC:16228	Up-regulated (>= 2 fold) in erastin-treated samples.	24844246	May promote ferroptosis.
TSC22D3	TSC22 domain family member 3	HGNC:3051	Up-regulated (>= 2 fold) in erastin-treated samples.	24844246	May promote ferroptosis.
TUBE1	Tubulin epsilon 1	HGNC:20775	Up-regulated (>= 2 fold) in erastin-treated samples.	24844246	May promote ferroptosis.
TXNIP	Thioredoxin interacting protein	HGNC:16952	Up-regulated (>= 2 fold) in erastin-treated samples.	24844246	May promote ferroptosis.
TXNRD1	Thioredoxin reductase 1	HGNC:12437	Expression was upregulated during ferroptosis induced by erastin or RSL3.	24439385	May promote ferroptosis.
UBC	Ubiquitin C	HGNC:12468	Expression was upregulated during ferroptosis induced by erastin or RSL3.	24439385	May promote ferroptosis.
VEGFA	Vascular endothelial growth factor A	HGNC:12680	Up-regulated (>= 2 fold) in erastin-treated samples.	24844246	May promote ferroptosis.
VLDLR	Very low density lipoprotein receptor	HGNC:12698	Up-regulated (>= 2 fold) in erastin-treated samples.	24844246	May promote ferroptosis.
ZFP69B	ZFP69 zinc finger protein B	HGNC:28053	Up-regulated (>= 2 fold) in erastin-treated samples.	24844246	May promote ferroptosis.
ZNF419	Zinc finger protein 419	HGNC:20648	Up-regulated (>= 2 fold) in erastin-treated samples.	24844246	May promote ferroptosis.
HMGB1	High mobility group box 1	HGNC:4983	Associated with ferroptotic cell death. Ferroptosis activators induce HMGB1 release.	30686534	May promote ferroptosis.
PHKG2	Phosphorylase kinase catalytic subunit gamma 2	HGNC:8931	knockdown suppresses erastin-induced ferroptosis	27506793	May promote ferroptosis.
IREB2	Iron response element-binding protein 2	HGNC:6115	knockdown suppresses ferroptosis induced by erastin or amino acid/cystine deprivation	27514700	May promote ferroptosis.
HSBP1	Heat shock factor binding protein 1	HGNC:5203	knockdown enhances erastin-induced ferroptosis in vitro and in vivo	25728673	May inhibit ferroptosis.
HMOX1	Heme oxygenase 1	HGNC:5013	inhibition or knockout suppresses erastin-induced ferroptosisknockout enhances erastinand sorafenib-induced ferroptosis in hepatocellular carcinoma cells	26403645	May promote ferroptosis.
NCOA4	Nuclear receptor coactivator 4	HGNC:7671	knockdown suppresses ferroptosis induced by amino acid/cystine deprivation	27514700	May promote ferroptosis.
ACO1	Aconitase 1	HGNC:117	knockdown suppresses ferroptosis induced by amino acid/cystine deprivation	27514700	May promote ferroptosis.
FANCD2	FA complementation group D2	HGNC:3585	knockout enhances erastin-induced ferroptosis in bone marrow stromal cells	27773819	May inhibit ferroptosis.
NFS1	NFS1 cysteine desulfurase	HGNC:15910	knockdown activates the iron-starvation response promoting erastin-induced ferroptosis	29168506	May inhibit ferroptosis.
ACSF2	Acyl-CoA synthetase family member 2	HGNC:26101	knockdown suppresses erastin-induced ferroptosis	22632970	May promote ferroptosis.
CS	Citrate synthase	HGNC:2422	knockdown suppresses erastin-induced ferroptosis	22642970	May promote ferroptosis.
LPCAT3	Lysophosphatidylcholine acyltransferase 3	HGNC:30244	knockdown suppresses RSL3-induced ferroptosis	27842066	May promote ferroptosis.
ACSL4	Acyl-CoA synthetase long chain family member 4	HGNC:3571	knockdown suppresses RSL3-induced ferroptosis	27842066	May promote ferroptosis.
ACSL3	Acyl-CoA synthetase long chain family member 3	HGNC:3570	required for MUFA-induced protection from erastin2-induced ferroptosis	30686757	May inhibit ferroptosis.
ACACA	Acetyl-CoA carboxylase alpha	HGNC:84	inhibition suppresses FIN56-, but not erastin- or RSL3- induced ferroptosis	25965523	May promote ferroptosis.
PEBP1	Phosphatidylethanolamine binding protein 1	HGNC:8630	knockdown suppresses RSL3-induced ferroptosis	29053969	May promote ferroptosis.
ZEB1	Zinc finger E-box binding homeobox 1	HGNC:11642	knockout suppresses GPX4-depletion-induced ferroptosis	28678785	May promote ferroptosis.
SQLE	Squalene epoxidase	HGNC:11279	overexpression sensitizes SQLE-deficient ALCL cells to ML162-induced ferroptosis	30760928	May promote ferroptosis.
HMGCR	3-hydroxy-3-methylglutaryl-CoA reductase	HGNC:5006	inhibition enhances FIN-56-induced ferroptosis	27159577	May inhibit ferroptosis.
FADS2	Fatty acid desaturase 2	HGNC:3575	knockdown decreases sapienate production and suppresses RSL3- induced lipid peroxidation in HUH7 liver cancer cells	30728499	May promote ferroptosis.
KEAP1	Kelch like ECH associated protein 1	HGNC:23177	overexpression enhances erastin- and RSL3-induced ferroptosis in glioma cells, while knockdown confers resistance to ferroptosis	28805788	May promote ferroptosis.
NQO1	NAD(P)H quinone dehydrogenase 1	HGNC:2874	knockdown enhances erastin- and sorafenib-induced ferroptosis in hepatocellular carcinoma cells	26403645	May inhibit ferroptosis.
GCLC	Glutamate-cysteine ligase catalytic subunit	HGNC:4311	inhibition induces ferroptosis	24439385	May inhibit ferroptosis.
SLC1A5	Solute carrier family 1 member 5	HGNC:10943	inhibition or knockdown suppresses ferroptosis induced by amino acid/cystine deprivation	26166707	May promote ferroptosis.
GLS2	Glutaminase 2	HGNC:29570	inhibition or knockdown suppresses ferroptosis induced by erastin or amino acid/cystine deprivation	26166707	May promote ferroptosis.
GOT1	Glutamic-oxaloacetic transaminase 1	HGNC:4432	inhibition suppresses ferroptosis induced by erastin or amino acid/cystine deprivation	26166707	May promote ferroptosis.
G6PD	Glucose-6-phosphate dehydrogenase	HGNC:4057	knockdown suppresses ferroptosis induced by amino acid/cystine deprivation	27514700	May promote ferroptosis.
PGD	Phosphogluconate dehydrogenase	HGNC:8891	knockdown suppresses erastin-induced ferroptosis in non-small cell lung cancer cells Calu-1	2632970	May promote ferroptosis.
