# Supplementary material for: Ferroptosis Associates With Diagnosis and Prognosis by Promoting Antitumor Immune Response in Melanoma
Source: Front Cell Dev Biol. 2022 Jul 8;10:915198. doi: 10.3389/fcell.2022.915198 (PMC9304890; doi:10.3389/fcell.2022.915198)
Supplement: Supplementary file 2 [file Table3.XLSX]

## Sheet: RNA expression data in SKCM
id	SLC2A1	PLIN4	LPCAT3	PTGS2	SRXN1	BLOC1S5-TXNDC5	GCLC	ARRDC3	JDP2	PEBP1	VEGFA	CS	GPX2	GPT2	PHKG2	NOS2	HERPUD1	SLC2A3	TUBE1	NNMT	SESN2	UBC	HMGB1	MT3	OXSR1	RRM2	ZNF419	GLS2	HNF4A	ACSF2	CBS	ALOX15	HIC1	SELENOS	ASNS	NFS1	ANGPTL7	MAP3K5	TRIB3	PCK2	ACSL4	DRD5	HBA1	DUSP1	PRDX1	STMN1	SLC3A2	SLC1A4	ATP6V1G2
TCGA-EE-A2GJ-06A	4.14562	0.0335267	2.40834	0.725887	1.85174	0.042784	2.70263	3.90785	1.16053	7.41702	2.72657	5.24598	0.077589	1.59724	1.564	0.0994976	4.27173	4.19899	1.48945	5.12052	1.49229	7.7814	4.20627	0.0257867	3.88752	3.59761	1.02304	0.00575957	0.00652279	1.17642	0.0209768	0.0346826	0.805497	3.9246	0.346456	2.58476	1.89964	1.96418	3.46255	2.478	3.7237	0.0203689	0	3.31009	5.61237	5.31564	6.21126	3.69253	0.446385
TCGA-EE-A2GI-06A	5.01947	0.0426848	1.60543	0.430269	1.07553	0.0503091	2.20324	3.20571	1.68389	7.59511	1.95813	5.27239	0.0954506	2.21982	2.49732	0.064327	4.64046	2.25165	0.873278	2.74423	2.92687	7.8201	4.50537	0.223351	3.92037	3.77788	0.969699	0.0302975	0.00576916	2.34428	0.0185639	0.0488269	0.576639	4.31626	1.33659	3.3333	2.87872	1.62026	5.04936	3.44656	3.19037	0	0	3.09015	8.19746	7.19506	7.07642	3.89948	1.51381
TCGA-WE-A8ZM-06A	4.27904	3.81102	1.7458	0.254824	0.666202	0.93614	2.66831	4.7499	1.73987	6.53762	3.33562	4.30229	0.901258	2.20212	1.73318	0.154258	4.84185	2.66047	1.40987	2.986	2.6889	7.19654	4.51813	0	3.13661	1.71316	1.60671	0.423749	0.325016	2.509	1.09688	0.993673	0.900868	3.69743	2.12281	2.45527	4.42352	1.07902	3.94369	2.45587	2.7669	0	0	4.77235	6.16952	5.31697	5.60577	3.75187	0.994306
TCGA-DA-A1IA-06A	4.96543	0.222065	2.46049	0.00443793	1.01209	0.0141157	0.902199	0.780085	0.878406	7.15853	0.658269	5.16195	0.0611779	2.36214	1.94702	0.11321	4.30142	4.85963	0.312795	1.42793	3.59013	6.78737	1.97841	0.298372	1.93424	2.82451	0.482657	0	0.00639245	3.03109	0.358704	0.00686363	0.163662	2.70238	2.82257	2.86583	1.25861	0.638884	5.56443	3.51207	0.9324	0.0100164	0.829959	4.21847	7.96702	5.94771	7.22898	6.82154	1.07823
TCGA-D3-A51H-06A	3.29242	0.532709	1.24839	1.20821	0.659787	0.102347	2.48355	3.81185	1.85835	7.30423	1.70476	4.1292	0.344726	1.34054	2.68832	0.594802	4.97894	3.36116	1.4299	5.32673	1.47155	7.17203	5.59415	0.234131	2.96139	4.4153	1.49511	0.151511	0.00531285	2.57306	0.0889514	0.231833	1.62878	4.05119	3.12124	2.33308	0.194878	2.85922	2.51222	3.27497	3.37932	0.0330216	0.133444	6.74086	7.40757	5.46363	4.90134	2.95457	0.948354
TCGA-XV-A9VZ-01A	4.41294	0.296882	1.93492	1.13697	0.0528219	0.0936075	2.09161	4.0499	1.55406	7.76599	1.69013	4.42878	0.669625	4.48066	2.50085	0.300177	4.07353	2.73243	1.59182	3.08048	2.6467	6.82204	5.36288	0.061868	3.45857	1.91288	2.25755	0.727717	0	3.54823	0.00427173	1.90872	1.07682	3.16029	2.87523	2.78083	0.100212	1.84467	2.80866	2.93424	2.65276	0.0369028	0	4.14683	6.84441	6.03132	6.06875	5.04873	1.22088
TCGA-FS-A1ZE-06A	3.14753	1.95805	1.91086	0.108096	0.951734	0.0837615	2.52106	4.66431	0.917508	7.64636	2.04177	5.16207	0.11241	1.04333	1.68715	0.404461	4.07587	2.43506	0.948436	2.06646	2.20755	6.74357	5.10609	0.0118754	3.4512	1.55416	1.32507	0.0772422	0	0.705958	0.00965162	0.0255136	0.618784	3.95327	1.92787	4.39423	3.3321	0.474456	5.02428	2.32447	3.57884	0	0	3.37543	7.49369	5.59066	6.23904	3.98948	0.451796
TCGA-D3-A8GB-06A	2.69983	4.18161	0.732699	1.17143	0.144511	0.281206	1.49616	3.46529	1.70628	8.03695	1.95449	4.0284	0.266842	1.45496	2.6189	0.238656	4.67788	3.63221	1.25986	6.99233	2.85806	7.18565	4.00434	0.151243	2.53172	1.96084	1.80103	0.0280206	0.390709	2.61696	0.0756772	0.0255871	1.62571	4.61823	3.13491	2.25037	1.14774	1.52409	3.12852	3.19797	3.10314	0	0.133909	6.53595	7.42822	5.29758	5.64505	4.89883	0.402207
TCGA-D3-A8GL-06A	3.07068	0.249152	1.80866	0.0618179	0.848467	0.0450998	2.65882	2.31193	2.00489	7.0972	3.25337	5.66805	0.258045	2.17576	2.14714	0.15769	5.45446	5.07703	1.40166	1.69984	2.70901	7.02754	5.14461	0.0163761	3.47165	3.99647	1.69205	0.0502567	0.076558	0.105635	0.50931	0	0.420963	4.44096	5.02907	2.90006	1.64912	0.579482	5.39675	5.01607	3.62185	0	0	3.66387	6.08668	5.21491	7.44326	6.75975	1.52863
TCGA-BF-A5EP-01A	4.44009	0.0462562	2.14356	0.178735	0.645127	0.118122	1.9119	3.82758	1.23791	8.09209	2.99473	3.82085	0.121291	2.63352	2.32467	0.755428	5.14929	4.91454	0.956087	5.27758	3.63426	7.42237	4.25098	0.166961	2.98929	4.70308	0.84594	0.0826521	0	2.49808	0.0315957	0.00793836	0.578609	3.67298	3.62438	2.27071	4.83763	1.37703	2.97227	3.7458	1.98658	0	0.0634846	3.25255	8.47526	5.54311	6.73032	4.31947	0.451452
TCGA-FS-A1ZS-06A	4.09259	3.16463	1.49328	0.266767	1.4502	0.0539864	1.62336	4.39731	1.98303	6.93685	1.32166	4.58878	0.0738131	2.10655	1.38385	0.154531	4.33279	3.56864	1.97022	4.59403	2.3728	7.19226	4.63022	0	3.96186	3.87389	0.743377	0.0109245	0	1.22721	0.0298028	0.0459512	0.89972	3.82455	2.43718	2.17353	0.0980442	3.48774	2.94578	2.34698	4.65307	0	0	5.95861	7.05027	5.13227	4.69937	1.68521	0.737296
TCGA-ER-A19D-06A	3.27884	0.413715	1.7994	1.67728	0.62063	0.0678226	2.18718	5.72131	2.03238	7.18847	2.68691	4.66998	0.0745251	2.90818	2.03406	0.76498	4.10644	3.34863	1.69193	3.25631	2.24133	6.62393	5.52276	0.105282	3.4867	4.01686	1.28037	0.0137772	0.00391511	2.24563	0.237059	4.62994	2.4266	3.49119	3.24247	1.62342	0.681358	1.70114	2.08401	2.22222	2.75909	0.0122492	0.033924	5.94843	6.34803	6.29569	3.89881	2.15103	1.9518
TCGA-D3-A2J6-06A	3.64144	0.131704	1.18899	0.0183231	1.50699	0.0348843	1.43708	1.86926	0.805252	7.03634	1.43775	5.10016	0.038375	2.01504	2.30319	0.107566	4.20401	3.21509	0.430492	4.17761	4.54591	7.02858	3.58282	0.160036	3.4718	4.90815	0.855215	0.0552398	0.00265547	3.84188	0.560109	0	0.338151	5.16043	4.32208	2.71337	0	0.913718	4.75746	3.81855	2.53965	0	0	3.14166	7.82443	5.59922	7.14307	7.40197	0.162464
TCGA-EE-A3AF-06A	3.88208	0.0985869	1.84367	0.158019	0.872711	0.0233233	2.331	2.28559	1.25852	8.1584	0.941	5.36557	0.0674568	1.37107	1.90676	0.118908	4.87307	5.04734	0.390976	4.11762	3.84258	7.26654	4.65059	0	3.52175	3.86553	0.614377	0.0491503	0.00706236	1.47793	0.0634184	0.0151259	0.508506	5.06752	3.61522	3.0183	0.0115177	1.47648	4.33796	3.36533	3.07311	0.0110647	0.0901077	5.98718	6.89813	6.21425	6.62044	5.40243	1.53852
TCGA-BF-AAP6-01A	4.63996	0.180729	2.3711	1.66298	1.04632	0	1.70748	3.6176	1.53358	7.29363	2.07336	4.72964	0.7035	2.25455	2.11716	0.810014	4.92395	4.76054	0.724736	2.93265	3.72531	7.08038	5.32967	0.373534	3.75322	4.14371	1.14683	0.0492157	0	1.8213	0.420962	0.00675133	0.892691	4.57887	0.494242	2.67429	1.95426	1.74999	3.95916	3.11523	2.8375	0	0	4.43884	7.31555	5.47925	6.48813	5.7904	0.133141
TCGA-D3-A8GM-06A	4.85367	0.0651651	2.03831	0.670869	1.3839	0.0149818	2.32649	2.9886	1.61709	8.2165	2.70272	5.00406	0.048922	1.83974	1.69603	0.30479	3.79021	4.26826	1.23991	5.19595	4.93251	6.77966	4.57058	0.053149	4.22428	4.44207	1.75714	0.0355834	0.0135398	3.42085	0.982028	0.0145352	0.91236	4.24921	3.33722	2.67517	0.263299	1.47389	4.56466	4.38602	4.12647	0.0106319	0.0583578	3.96475	7.31685	6.29347	6.88775	6.53284	0.770948
TCGA-D9-A3Z3-06A	3.63538	0.36922	2.86389	0.0742371	1.27468	0.0283227	1.93267	3.01291	1.52972	7.3288	0.951113	4.72682	0.046497	1.02899	2.28483	0.300097	4.60778	5.06751	0.598375	3.82765	3.68095	7.60541	3.45083	0.0505181	3.36567	3.38722	0.91764	0.00569063	0.00322597	2.49965	0.1392	0.087467	0.961021	4.76396	2.58051	2.78395	1.0531	1.46744	5.00354	2.8204	2.21034	0	0.0280036	3.66458	8.32962	5.46917	6.54731	5.28859	0.204712
TCGA-EE-A2MH-06A	3.54869	0.0573999	1.34414	0.189583	0.415627	0.13413	1.97765	3.7433	1.0644	7.73757	1.46237	4.69614	0.0606341	2.24232	2.11688	0.716576	4.63984	5.31404	0.848384	5.83609	3.54563	7.36522	4.55503	3.3852	2.98288	4.27488	0.573489	0.0763994	0.0157846	1.38526	0.0569961	0.161099	1.08739	4.42499	1.43138	2.04226	2.66129	1.44677	3.72785	3.04035	3.22498	0.00992582	0.0810577	3.24687	6.61907	5.85703	5.71443	4.34612	0.0941414
TCGA-EE-A2GC-06A	2.74001	0.104552	1.81625	1.75901	0.628539	0.0373719	2.87236	5.83993	2.04995	6.80665	2.07673	4.46696	0.157839	0.867955	1.90998	0.0729643	5.4605	4.31588	1.45733	3.0223	1.88173	7.89466	5.25679	0.0664972	3.61772	2.97527	0.870103	0.115969	0	1.51276	0.0363821	0	0.719478	4.97618	2.29846	1.88359	0.948046	2.11006	3.36439	2.58888	4.05736	0	0	5.20057	7.48797	6.25787	6.5517	3.74824	0.312852
TCGA-WE-A8K5-06A	2.55993	0.21843	1.49146	0.307343	0.398296	0.134118	1.91398	4.75969	2.39567	8.35387	1.72289	5.07229	0.706535	1.68164	2.36944	0.129811	3.81703	1.21429	1.43255	3.89645	3.35374	7.34302	5.66737	0.0278012	3.25489	4.61777	1.32176	0.0368823	0.0485466	2.55511	0.185164	0	1.7104	4.24826	2.6561	2.48578	0.890987	1.85675	4.23096	4.45654	2.89981	0	0.0305521	2.86486	6.82671	6.76946	6.85894	1.8423	0.282644
TCGA-EE-A17Z-06A	6.00166	0.0393413	1.8167	0.187926	0.412257	0.120179	2.16404	4.37168	0.814831	6.96128	2.10457	5.98282	0.634882	1.58683	2.31036	0.292955	2.69895	3.06594	0.953823	0.71259	3.44556	6.33756	4.57231	0	3.09008	4.31011	0.901213	0.0110613	0.22653	2.57044	0.0101282	0.0465197	0.686423	2.45448	2.13104	2.57213	0.446943	1.33374	2.669	2.76503	1.66161	0	0.0803227	2.15355	7.326	6.74132	6.16462	2.55586	0.878708
TCGA-ER-A19T-01A	4.10041	0.0563821	2.93753	0.127286	0.964289	0.016888	3.25753	3.61687	1.26486	7.75078	2.46101	6.55613	0.0369425	2.11496	1.64527	1.13513	3.50531	2.35943	0.788802	2.4264	3.63167	7.00166	4.23931	0	3.71703	2.62457	0.566239	0.0134823	0	1.12016	0.242867	0	0.59292	4.62092	3.08394	1.90669	0.430234	1.68445	4.21768	2.81031	3.3961	0	0	3.67858	7.99585	6.36558	5.66658	4.33921	0.272922
TCGA-FS-A4FC-06A	4.28736	1.39455	1.87436	1.01432	1.29231	0.0415757	2.22089	4.725	1.92795	8.02622	2.86981	5.32805	0.649755	2.46007	2.23087	0.1225	4.65335	2.93523	1.87751	5.10867	3.29244	6.90561	4.8695	0	3.57918	2.9961	1.16332	0.0495895	0.0406972	0.825071	0.796939	0.0731286	0.93274	3.98497	0.987242	2.67222	0.726178	1.6997	4.87863	4.7103	3.83552	0	0.0545562	3.30071	4.56345	5.01124	6.52878	4.09589	0.697798
TCGA-XV-A9W5-01A	5.4238	0.0776146	1.23871	2.56507	0.62816	0.234994	1.74869	4.86393	1.97883	7.51041	5.14579	4.33165	1.14783	2.43046	2.09959	0.505519	3.74085	3.22143	0.612993	4.63863	3.08473	7.66919	5.19913	2.92141	2.7906	3.86037	0.893607	0.168813	0.054294	2.19508	0.0914221	3.66165	0.918738	4.19455	2.93354	2.31938	6.68534	0.94506	5.20415	2.49159	3.39369	0	0.116294	6.37289	7.08912	6.03502	5.95731	3.52429	0.163125
TCGA-ER-A42H-01A	3.83371	0.115107	1.6542	0.863633	0.249378	0.145782	2.81227	4.35413	1.43629	7.66696	3.17395	5.5089	0.219038	0.95969	2.80329	0.577098	4.6833	4.77203	1.41774	2.81766	1.76107	7.13095	5.5255	0.263857	2.74571	3.50402	1.2329	0.0481172	0.125975	2.27858	0.520657	0.128068	1.08953	4.57679	3.43508	2.27788	0.0771181	1.75144	3.49903	3.17999	2.87859	0	0	5.56882	6.81483	5.98137	6.97919	2.77059	0.802456
TCGA-EB-A44P-01A	4.31929	0.11143	1.87917	2.31695	0.510583	0.0391889	2.24779	6.35992	1.39526	7.83717	3.5843	4.57206	0.355038	2.16997	2.7516	0.108869	4.41406	5.00247	1.27422	3.83171	2.7105	7.13459	5.10662	0.833525	3.39902	2.56774	1.28939	0.103872	0.00358398	1.62136	0.0381516	0.0305037	0.493845	3.70035	2.2396	2.51938	0.812019	1.92009	3.72833	2.62938	3.54612	0	0	2.97015	7.37255	6.00908	6.87498	2.6942	0.632771
TCGA-D3-A3C1-06A	4.41061	0.0231974	1.44938	0.994268	0.671932	0.0379873	0.812666	2.02544	1.44064	6.84933	1.63656	5.75621	0.0554473	2.32728	2.20528	0.224994	4.44673	4.61228	0.423445	8.66781	3.62388	7.67021	3.89465	0.203975	2.65157	0.824124	0.840174	0.0650146	0	1.43544	0.0247593	0.02468	1.04223	3.73177	0.93332	1.7966	0.805653	2.77739	7.04031	2.55562	1.92921	0	0.0498668	3.58273	4.54671	4.40864	6.46637	2.21991	0.193605
TCGA-FS-A1ZT-06A	3.8133	0.498325	1.44324	0.649271	0.420189	0.122488	2.39077	4.06456	0.95908	7.41961	1.61565	4.88357	0.126781	1.59748	2.00013	0.103245	4.62733	3.36928	1.13237	2.33482	2.8561	6.56791	4.9903	0.0916455	3.81419	2.88786	1.33807	0.023788	0.00339236	1.81342	0.0109358	0.0986714	0.699633	3.63045	1.38462	1.86846	1.33057	1.66655	3.94717	2.66291	3.85324	0	0.0865625	5.48734	7.13652	5.65525	5.04612	3.57033	0.444392
TCGA-GN-A8LK-06A	4.37979	0.137469	1.24805	0.332767	0.526628	0.0257355	1.28665	1.32056	0.729182	9.34874	2.91033	4.4387	0.0560941	1.61687	2.59683	0.256405	4.23741	4.58329	0.66471	1.1294	2.70214	7.40155	3.53498	0	2.89222	3.42214	1.27056	0.00688535	0.00779735	2.71069	0.0618309	0	0.566896	4.48807	2.68471	3.32868	0	0.541768	5.47022	3.8722	1.58846	0	0.439225	3.33987	7.21316	6.17213	7.42596	4.89381	0.187014
TCGA-FR-A729-06A	3.93495	0.234495	1.97531	0.350112	0.210814	0.0977777	2.08868	4.51433	2.17591	6.59703	3.52962	4.7427	0.191053	2.11987	2.34063	0.151722	5.07451	3.30981	1.58396	4.18955	2.09202	7.04889	5.30757	0.558441	2.57486	3.22904	0.90478	0.122386	0.011378	2.38238	0.582658	0.240489	1.53205	4.2927	2.14601	2.39335	8.42816	1.87751	4.15023	3.22444	3.42042	0.0354047	0.0967017	3.47148	6.7544	4.92898	5.4774	3.35111	0.443067
TCGA-D3-A51J-06A	3.62495	0.0965459	1.83481	0.146151	0.837772	0.952837	1.89747	3.43274	1.68896	7.67237	1.35928	4.52473	0.0498155	1.99614	2.19066	0.0825002	4.68612	3.32249	1.11979	4.07901	3.04343	7.42272	4.75834	0.0541183	2.93746	3.65403	0.853359	0.0946783	0.00345992	2.31236	0.0295519	0.107494	1.47268	4.5324	2.01788	2.77581	7.43299	2.44162	3.9971	2.83578	3.41188	0.0322454	0.030016	4.17395	8.0521	6.35338	5.35377	4.98559	0.740244
TCGA-EB-A57M-01A	5.27459	2.88742	2.57944	0.545816	0.68143	0.199108	2.03349	2.52867	2.80577	7.49819	1.20835	5.34405	1.2126	2.10774	2.03058	0.439275	4.44698	2.50112	0.467292	5.1124	3.04796	7.11451	3.7272	0.0316315	2.78353	2.1152	0.510563	0.00707616	0.00801336	2.00361	0.34487	0.034111	0.947959	3.97618	1.77688	2.91718	6.92621	1.23122	3.70117	3.79093	1.69493	0	0	5.27035	7.83097	4.90945	6.02036	4.66081	0.473857
TCGA-WE-A8ZN-06A	3.67866	3.62343	0.820612	0.113749	0.201882	0.198203	1.10807	1.32523	1.74721	8.49302	1.27999	4.41433	0.324596	1.92672	2.93249	0.142097	3.97414	2.55416	0.621552	4.76756	2.62563	7.14166	4.11977	0.216324	2.43956	3.15649	0.419385	0.0187023	0.0727681	2.1877	0	0	1.38736	3.59321	2.53975	1.72666	0	0.564498	4.93416	3.99774	1.48668	0	0.0904577	2.81996	7.93774	6.0474	6.73309	4.61448	0.635661
TCGA-EE-A2MD-06A	4.11723	0.201169	2.15448	0.454952	0.910096	0.0361216	2.53876	2.93356	0.77726	8.04836	0.95519	5.10937	0.188556	0.981848	2.00836	0.137814	4.359	5.02373	0.873746	2.90153	2.70661	7.32124	4.69978	0	2.80197	4.27332	0.736032	0.00485294	0.0164263	1.08844	0.023538	0.011779	0.475751	4.96926	1.04167	2.54791	0.0529826	2.70955	4.03379	2.67114	4.10523	0	0	6.01115	8.65229	6.61707	5.92957	5.23984	0.340792
TCGA-DA-A1I1-06A	4.55926	0.0905998	1.41286	1.12167	0.681179	0.0205714	1.76873	4.26327	1.51771	7.2126	4.04048	4.26854	0.0449323	1.91981	1.74836	0.286337	4.84118	5.65783	0.885814	3.39281	3.14506	7.14959	4.00593	0.331294	3.50964	3.38397	0.795981	0.0164271	0	0.838367	0.240849	0.164444	1.06873	3.51689	1.0333	1.4664	1.2957	1.40184	3.83962	3.04021	4.19397	0	0.0270555	4.73722	7.40484	5.1528	5.59409	4.53329	0.459932
TCGA-EB-A82B-01A	2.53816	0.0445258	3.28094	1.21193	0.879551	0.163993	1.83277	3.80019	1.84846	7.32517	1.78378	5.04393	0.229425	0.919516	2.57473	0.409689	5.12889	5.21263	0.533565	3.9205	3.35428	6.84472	5.37976	0.428917	3.07552	3.77011	1.13995	0.00690786	0.00391672	2.12205	0.0781296	0.00839913	0.667499	4.59254	0.892647	2.30145	1.27026	1.28863	4.94492	3.69772	3.18224	0	0	3.82291	8.58848	6.33105	6.07937	5.20727	0.332511
TCGA-FS-A4FB-06A	3.79991	0.0894997	1.29634	0.0468537	0.537304	0.0900115	1.80754	4.51768	1.66008	7.82529	3.38215	5.61806	0.0901226	2.49989	2.29022	0.0905661	4.83751	1.39767	0.930747	2.32158	3.60537	7.21757	5.19959	2.14028	3.09733	4.04774	1.17614	0.110144	0.00380847	1.39149	0.0953812	0.28855	0.8391	4.11251	1.98651	2.84823	0.418749	1.9393	5.16058	3.29583	3.23941	0	0	2.81944	7.67542	6.00481	5.86995	2.94865	0.91923
TCGA-EE-A3J8-06A	3.51726	0.20044	2.21367	0.547199	0.322178	0.218543	2.94597	3.52913	1.73929	6.68503	2.0246	5.65372	0.238961	2.88259	1.53305	0.104928	4.15784	1.78879	1.94106	2.91994	1.17905	8.029	4.90733	0	4.33751	2.73326	1.47006	0.105783	0	0.835217	0.347005	0.127699	0.122755	4.75448	5.52912	2.8437	2.16964	2.83168	4.18754	2.56837	3.85641	0	0.0757366	2.466	7.14935	5.90207	4.90835	3.69599	2.18352
TCGA-D3-A1Q7-06A	2.75701	3.7312	2.16843	1.06586	0.565399	0.113504	2.64138	4.89203	2.10555	6.908	2.60932	4.95767	0.0927872	1.40354	2.03803	0.222698	5.11533	4.77583	1.12781	3.69046	3.14534	7.42017	4.88571	0.0655202	3.03652	4.35201	0.994935	0.0245694	0	2.20159	0.124512	0.317951	1.87589	4.2689	2.31758	2.24144	0.0889041	4.05392	2.93754	3.76286	4.4187	0	0.288618	6.62881	6.74784	6.34301	5.87698	3.80707	0.346701
TCGA-GN-A267-06A	2.09654	1.39059	1.28966	0.253111	0.272701	0.113172	1.7917	3.34435	0.824316	7.02041	1.30112	4.85098	0.0425875	1.18634	2.01051	0.111907	2.72568	2.61495	0.656652	2.89803	3.02967	6.36612	5.09018	0.0175279	2.59671	2.82775	0.902457	0.120034	0	1.64278	0.208544	0	0.65377	4.10033	2.51925	2.45724	0.4868	0.984136	3.92126	2.78809	2.88589	0	0.111933	4.77097	5.22767	6.62195	5.0943	1.23429	0.546144
TCGA-GN-A266-06A	3.56647	0.108793	1.96883	1.27649	0.73933	0.0516695	2.21809	4.98329	1.79668	7.63126	3.92078	4.58248	0.0428135	1.74607	1.88589	0.247816	4.77357	5.59012	1.90264	4.99711	2.29178	7.55327	4.86764	0.307538	4.18828	4.15084	0.790116	0.0716016	0	1.65044	0.0347741	0.0252918	1.71591	3.80696	2.68912	2.10195	6.91902	2.23727	2.43186	2.40518	4.32202	0.00928895	0.0257721	6.69708	7.69953	5.70176	5.00544	3.31677	0.66797
TCGA-D3-A8GC-06A	4.26651	0.052326	1.98089	0.104636	2.34671	0.061636	2.50403	3.80687	1.62584	6.6631	2.7418	4.59556	0.0342683	2.39627	2.4169	0.197465	5.12876	5.63128	2.77326	6.09079	4.3789	7.23347	4.17226	0	4.16721	3.63802	2.21765	0	0.0246737	2.97547	1.12877	0.0227268	0.356112	4.11537	6.38889	2.33782	0.0457227	2.13216	6.15489	4.19325	4.91078	0	0.0609494	4.40066	8.57635	4.6993	6.81719	5.2037	0.496892
TCGA-BF-AAOX-01A	4.09451	2.49553	1.48494	0.286425	0.220278	0.00968999	1.67963	2.61965	0.432707	8.66902	0.54854	5.06997	2.29404	2.12038	2.15076	0.0528349	3.96181	2.38905	0.770004	3.02153	3.01595	7.14819	4.33515	0.0173713	2.93377	2.88571	1.66587	0.0607257	0.185192	4.04579	0.0871985	0.0187403	0.352984	4.73096	1.0243	2.40796	0.136758	0.399353	2.26614	3.1197	1.52265	0	0	3.11988	8.37339	5.52745	7.25893	5.22639	1.09768
TCGA-D3-A5GS-06A	2.81426	0.0582254	0.986256	0.184343	0.994316	0.0650688	2.24143	4.50747	2.18023	7.71041	3.68709	4.86272	0.0615052	1.58176	1.81497	0.351854	4.42174	1.53126	0.889101	2.66744	2.81899	7.8567	4.44804	0.191766	3.31449	2.15449	0.643894	0.00756203	0	2.75114	0.0589267	0.0274083	0.810833	4.37635	3.73709	2.37792	0.533371	2.33289	4.5917	3.45815	3.14015	0.0134124	0	3.39179	7.8115	5.06232	7.23953	3.62094	0.204195
TCGA-EB-A42Z-01A	2.66366	0.0414513	1.13939	0.113502	0.99932	0.0398232	1.84612	3.45806	1.91428	7.54863	1.86543	3.74235	0.11397	1.71096	2.48829	0.270886	4.31588	3.64228	0.820883	4.55555	2.39504	6.81009	4.76766	0.294413	3.26343	3.82895	0.449373	0.00535621	0.0090896	2.71277	0.104205	0.0322762	0.804529	4.22032	0.860718	2.35518	2.43788	2.44925	2.85223	1.92669	3.39869	0	0.0263699	3.37622	8.03579	6.53277	5.57938	2.84303	0.202455
TCGA-EB-A42Y-01A	4.70628	0.280437	1.58373	0.35916	0.963596	0.0186508	2.61171	2.58246	2.07027	7.5515	2.01816	5.45775	0.205223	2.11255	2.43754	0.0864176	3.98433	3.68236	1.03384	5.84403	2.9987	7.42273	5.17192	0.998487	3.28483	4.48597	0.834564	0.0729659	0	3.11495	0.444546	0.0120888	0.497287	3.0179	2.0239	2.90914	0.475451	2.0471	4.53784	4.21645	3.68346	0	0.0723863	3.0591	7.38926	5.92039	7.497	3.19806	0.436732
TCGA-Z2-AA3S-06A	3.17381	0.0474675	2.30313	0.023045	0.0808629	0.0485964	1.78285	5.85952	1.06565	6.61825	1.41929	5.28174	0.117558	0.252637	1.89644	0.0899519	3.58686	0.726234	1.34779	0.678681	3.22745	7.02617	5.52832	0	2.93193	3.83575	2.20008	0.0244236	0.0707825	2.00272	0.0589042	0.0529523	0.679576	4.20068	1.22811	2.5285	5.76506	1.03415	2.82914	3.67436	3.15701	0.0346029	0.0242264	2.34768	4.54839	6.04079	5.57994	2.06102	0.616794
TCGA-ER-A3EV-06A	4.72501	0.0398347	3.28877	0.573891	0.239941	0.198929	1.44085	4.36896	1.81256	7.59066	1.78833	5.74646	0	2.47172	2.21803	2.18574	5.0463	5.77056	0.36335	2.41087	2.6365	7.78762	4.56885	0.100948	2.82635	3.88775	0.814969	0.0305971	0.0600374	3.21349	0.372174	0.79087	0.427437	4.96583	3.10283	2.11683	0.920197	0.642213	3.60788	2.42072	1.27396	0	0.0747117	4.72665	7.20054	6.41092	6.56501	5.591	0.732463
TCGA-EB-A5FP-01A	4.52971	0.14784	1.34358	0.408987	1.27083	0.0351588	2.49258	2.28682	0.410594	7.29604	1.94211	4.22411	0.88576	2.17317	2.41136	0.0767206	4.54498	4.54531	0.780124	2.02096	2.13034	6.74885	4.79182	0.0253653	3.81932	4.88087	1.24066	0.0336599	0	0.879945	0.181986	0	0.302272	4.72189	0.779693	2.17326	0.440103	1.22429	4.17096	3.03337	3.76275	0	0.0278775	2.18857	8.2851	6.2593	6.03218	5.17066	0.184708
TCGA-FW-A3TU-06A	4.98952	0.199315	2.60707	0.201814	0.983603	0.0214428	1.42573	0.743949	1.24283	7.29971	1.1272	5.45885	0.0921661	1.45443	2.66002	0.0169813	3.21224	4.05598	0.567715	6.98491	2.91256	6.02943	2.90942	0.0508675	1.63598	2.21687	0.618342	0.0944534	0	4.8266	0.174691	0.0139032	0.13164	3.33481	2.13746	2.33449	0.0105856	0.64389	4.84648	4.74787	1.41266	0	0.0558569	3.24636	7.77546	4.47206	7.40874	8.08279	0.299003
TCGA-FS-A4FD-06A	4.02148	0.253455	1.73629	0.134234	0.671245	0.0964693	2.70686	4.7492	1.29976	7.37388	2.62008	5.02503	0.709041	2.74847	2.55475	0.971932	3.90025	1.24597	1.4301	2.27296	3.12352	5.93824	5.50461	0	3.30086	2.71977	0.467355	0.0197527	0.231906	1.80788	0.27203	0.0160402	1.18844	4.0915	0.40558	1.61034	0.278062	0.774406	3.24966	3.55765	3.77096	0	0.374352	4.49776	7.47794	6.15315	5.86632	2.13945	1.82525
TCGA-EE-A2GE-06A	3.6815	0.0767137	2.1968	0.353701	0.636227	0.280386	1.89791	3.56256	2.12775	6.82367	3.25196	4.58181	0.81235	2.04228	1.98012	0.549555	5.42744	3.47983	0.891855	5.58372	2.5213	7.61037	4.17323	0.280031	3.20095	3.57553	0.862124	0.0851798	0.00928863	1.98738	0.0622224	2.04312	1.90876	4.68125	2.78673	2.15694	2.00877	2.0216	5.33442	3.05723	3.49837	0.0289472	0.337906	5.97131	7.12939	4.15335	4.67581	4.91972	0.295464
TCGA-FS-A4F9-06A	4.57374	0.146272	1.75274	3.347	0.543681	0.0436763	2.06697	3.66102	0.597182	8.09481	2.14226	4.5377	0.0791876	1.52849	2.3078	0.30444	4.7968	3.3764	1.24379	2.2945	1.73207	6.39884	5.08369	0	2.88836	3.54283	1.70122	0.0175724	0.00666059	0.214734	0.172652	0	0.404222	4.2908	1.46561	2.00973	0.0429713	0.775118	6.00582	3.9422	3.1826	0	0.0289344	4.78226	7.27018	6.41675	6.0009	3.18288	0.315265
TCGA-FR-A3R1-01A	3.03294	0.0076793	2.01451	0.119966	0.434261	0.0579649	1.83482	4.01268	1.80155	7.46659	1.43932	4.79158	0.0480478	1.60403	2.26757	0.117818	4.45175	3.83379	1.3536	4.03635	2.82104	7.76897	5.14644	0.0132283	4.02088	3.93306	0.730547	0.213334	0	1.00717	0.00717698	0.0142724	0.156764	4.21999	0.49202	1.69544	2.69636	2.43642	3.35602	3.41172	4.33309	0	0	2.95514	7.10473	7.09101	5.64335	4.98726	0.119947
TCGA-EB-A3XF-01A	4.70444	0.0625423	2.31596	0.594866	0.554413	0.0174292	2.77551	6.02198	2.05003	7.89079	1.33254	5.03033	1.67601	2.38907	2.30345	0.138697	5.3235	3.1007	1.0954	3.13002	3.13923	7.56439	5.16374	0	3.1962	3.90612	1.2392	0.0345388	0.00789796	0.891425	0.0707607	0.00847978	0.221345	4.51221	1.08207	2.22986	1.2837	1.57485	2.86082	3.3876	3.90852	0	0.224317	3.25662	7.88763	5.52784	5.96432	2.52825	0.534686
TCGA-WE-A8K4-01A	4.84175	0.0488958	1.58649	0.226625	0.266097	0	1.78925	2.56826	0.958349	8.55056	2.1471	5.73751	0.232649	1.6041	2.41695	0.164005	4.69604	4.60941	0.882269	2.15211	2.43119	7.48194	3.78798	0.452998	3.26138	3.99994	1.42743	0.0669621	0.0171518	3.76494	0.00463978	0.0184109	0.328975	4.79815	1.5906	3.78073	0.337674	1.21866	2.64715	4.58603	3.31245	0	0	2.4462	6.79348	5.64136	6.78491	5.21364	1.19083
TCGA-YD-A9TA-06A	4.6418	0.099625	1.56117	4.87914	0.291653	0.185607	2.54131	4.64592	1.98535	7.00865	3.58537	4.26848	0.61019	3.34769	2.47085	0.2977	4.24067	2.84788	3.65443	4.5255	2.81745	7.59354	6.59649	0.430104	3.95054	4.78788	1.13017	0.0796566	0.0961257	2.47933	0.0352624	0.0070988	1.50008	4.73146	3.61386	2.80527	0.0321116	1.65675	3.6467	2.57003	3.36746	0.0206446	0	4.80709	7.56617	7.42121	4.71501	2.40201	1.22967
TCGA-EB-A5SG-06A	3.45627	0.0208298	1.67389	0.451577	0.815979	0.232103	2.73567	3.06899	2.09501	6.98656	2.09159	4.63203	0.0437074	1.2742	2.1168	0.0850529	5.68587	2.93576	1.16551	4.35087	2.51103	7.58103	4.83751	0.0878011	3.1934	4.01463	0.886955	0.00800959	0.00454215	2.72842	0.131095	0.0290187	1.14488	4.82098	2.99468	2.50309	0.0439094	2.09837	4.84263	4.30018	4.15562	0.0422007	0	4.83845	8.26737	5.32212	5.30797	3.7148	0.943696
TCGA-DA-A95V-06A	2.39987	0.253347	3.34459	0.0825513	0.427625	0.0612514	1.37017	2.10568	1.43074	7.63554	1.32772	5.1275	0.0673195	1.73995	3.06707	0.537573	5.24332	5.10277	0.446607	3.25595	4.48323	6.76617	2.4191	0.348066	2.48562	1.61432	0.373034	0.0409896	0.0509009	3.05812	0.349758	0.107192	0.585388	4.69424	2.02879	2.79972	1.58224	0.553942	5.63988	4.563	1.05847	0	0.0406605	2.77149	8.55672	4.45777	6.92725	7.99639	0.519605
TCGA-FS-A1YX-06A	4.31796	0.20219	2.41022	0.710346	0.800363	0.0897707	1.82986	5.79467	1.21786	6.9159	1.73203	4.68917	0.037757	1.47007	2.14621	0.15192	4.57525	4.25863	1.12179	4.18826	3.31942	7.47145	4.60915	0.444273	2.64276	3.23577	1.11423	0.0499032	0.0538865	0.602957	0.00562268	0.076549	1.01996	3.39074	2.06017	2.64337	2.32594	1.1321	4.12786	2.26548	3.96502	0	0.0227125	5.25211	6.08793	5.57963	5.85874	2.40079	0.339548
TCGA-YD-A9TB-06A	2.641	0.0487658	1.01493	0.227333	0.637385	0.103361	2.6368	4.3377	1.74662	7.4205	1.63919	4.66545	0.149355	1.17961	1.94031	0.234117	4.5103	2.84417	1.23638	4.30004	2.06635	6.74892	5.58737	0	3.14126	3.57223	0.772136	0.0282038	0.0213506	2.65913	0.0399939	0.0566205	1.4827	4.39479	2.67694	2.52237	1.91692	1.43069	4.18303	3.34195	4.37463	0	0.0463303	6.30867	7.14241	5.5897	5.47219	2.50916	0.369518
TCGA-EB-A3XE-01A	4.29962	0.155134	1.51316	0.159764	0.441794	0.0871749	1.52781	3.33983	1.8116	8.2913	0.702304	3.9904	3.89184	2.56405	2.53848	0.0961975	3.94516	2.92003	1.00206	4.65755	2.38655	7.08345	4.04923	0.356038	2.47079	1.47546	0.76216	0.0213381	0.0201517	2.79773	0.229907	0.0928348	0.822622	3.78332	1.88061	2.73422	1.24448	1.11339	3.3394	3.77733	1.55882	0.0252478	0	3.2176	8.18674	4.3587	6.17384	6.25061	1.42547
TCGA-D9-A4Z5-01A	4.0707	0.0432393	3.1625	0.575932	0.507807	0.089863	2.57266	5.4737	2.20119	7.78563	4.05334	5.14699	0.0366656	1.85611	2.20871	0.52495	4.45149	5.34462	0.847665	3.63928	3.94729	7.14224	4.33628	1.81579	2.34595	1.44617	1.41659	0.0592582	0.0338626	0.515321	0.447739	0.0482438	0.709562	3.65219	1.90851	2.04016	7.41889	0.779629	2.83943	3.97403	1.70556	0.0470079	0.216278	4.74723	8.02491	5.07056	5.89526	6.61297	0.579389
TCGA-D3-A2JN-06A	3.98415	0.204047	1.47304	5.76693	0.241839	0.782113	1.10158	4.36113	1.77715	8.5151	3.56248	4.25959	0.0605238	1.97991	2.73534	0.099995	4.95555	4.1053	1.1052	6.57041	3.50745	7.586	5.28205	0.0495767	2.31572	3.82024	0.444558	0.0656105	0.0292723	0.869647	0.0180913	0.415022	1.91749	5.48504	4.8749	2.09165	1.43439	1.2732	6.17653	3.16877	3.1269	0.0131949	0.0365219	3.8333	7.63133	5.15225	5.3706	2.45408	0.150146
TCGA-WE-A8ZQ-06A	5.22839	0.837373	1.74527	1.27271	0.603183	0.536675	2.92864	6.17645	2.13544	6.17961	6.05383	4.85951	0.140364	1.55694	2.57737	0.670939	3.29207	4.29349	1.62612	3.21815	2.56809	7.21887	3.80933	2.16676	3.29166	2.49716	2.05616	0.151817	0.0425463	1.9434	0.215651	0.0811411	0.922959	4.81991	3.06904	3.26546	4.32527	3.13932	3.99424	2.48595	2.93446	0.0134856	0.0373201	3.96235	5.41885	6.11271	5.26047	3.19105	0.544616
TCGA-EB-A1NK-01A	4.48187	0.0456361	1.92366	0.365051	1.47032	0.0196518	1.67474	1.72612	1.11607	8.42983	0.779282	3.99087	2.23755	2.32915	2.29115	0.179949	4.04102	3.64871	0.798051	6.99488	3.79312	7.50094	3.25231	0.00886414	3.41352	2.6958	0.429082	0.0156918	0.00223238	3.64016	0.174361	0.0472027	0.604865	3.93383	1.40976	2.80794	0.0145232	0.785545	2.59005	1.878	2.44885	0	0.0194297	3.21274	7.77098	4.35948	6.6989	6.11209	0.130822
TCGA-ER-A19F-06A	3.40944	0.0559662	1.80019	0.434591	0.585519	0.0167617	2.30435	3.23558	1.40899	8.01079	1.85137	5.58057	0.223205	0.897131	2.10146	0.204723	4.49892	3.07991	0.732308	2.25524	2.47058	6.87621	4.74183	0.157731	3.70416	3.9488	1.07607	0.0527965	0	0.977108	0.00409601	0	0.42765	4.28765	0.855879	2.37464	3.56202	0.833682	3.90862	3.64181	3.49531	0	0	2.93926	7.06257	6.08235	5.59203	4.89267	1.03661
TCGA-EB-A3HV-01A	5.67734	0.294704	2.1248	0.162629	0.801975	0.101026	1.14627	3.62963	1.93125	6.69055	1.25827	4.75397	4.27165	3.06146	1.79991	0.119067	3.80683	3.77554	0.439748	4.42716	3.40988	6.85782	3.32187	0.145268	2.31245	3.17523	0.367087	0.14383	0.0350193	2.38105	0.00317901	0.121616	0.854928	3.43802	2.07577	2.39486	6.53383	2.31866	3.76627	3.35682	2.09004	0.0723085	0	3.93078	6.67438	5.42431	6.01073	5.87766	0.0878036
TCGA-BF-AAP2-01A	3.77357	0.0372072	1.74376	0.138304	0.628984	0.0215523	2.05161	3.50564	1.0975	8.26244	0.736229	5.4313	1.77411	1.41185	2.39146	0.172416	4.39837	2.47416	0.668291	2.40341	2.39514	7.4629	4.79691	0.14824	3.08267	3.38288	1.03335	0.0895096	0	1.53482	0.121525	0.0483293	0.385683	4.11911	1.37588	2.83219	5.11172	0.775898	3.96907	4.1052	2.73342	0.0102212	0	3.67147	7.12575	6.85234	6.17504	4.1	0.734285
TCGA-EB-A6QZ-01A	5.63939	0.0542384	2.31498	0.599168	0.483033	0.118801	2.16519	5.5748	2.51543	7.65892	3.97245	5.14533	0.697091	1.61267	2.45932	0.416292	4.6349	3.83683	1.0178	3.92699	3.11285	7.50319	5.11508	0.797721	2.62102	4.35701	0.746312	0.0621193	0.019837	2.00746	0.0917076	1.82594	0.991851	4.04981	1.91704	2.82702	6.27121	1.32428	3.90529	2.93906	2.33865	0	0	2.60967	7.49445	6.19162	6.14318	4.01557	0.202718
TCGA-D9-A3Z1-06A	2.19026	0.0494305	2.14912	0.495857	0.719201	0.0732193	2.36447	2.90314	1.27614	8.40011	1.06408	5.91136	0.0692199	1.1886	2.01375	0.0744058	5.90945	3.39039	1.00776	2.98778	2.7753	7.23124	4.3226	0.341842	4.21292	3.64939	0.975274	0.138577	0	2.8501	0.00521163	0.030892	0.754937	4.89709	2.72262	2.75014	0.0467284	2.01362	3.44405	3.58685	3.73337	0.0151265	0	4.96414	8.83983	4.47228	6.78817	3.2993	0.388285
TCGA-FS-A1ZC-06A	5.82766	0.0628786	1.72113	2.99805	0.658645	0.775173	2.24331	4.28883	1.81769	6.52053	4.80429	5.26357	0.136429	2.08588	1.8351	1.24962	3.89707	5.83082	1.21	3.59733	1.51603	6.71595	4.95187	0.481886	3.56965	3.8528	1.34114	0.152246	0.00293081	0.908513	1.19285	0.132362	1.47628	4.18777	3.80891	3.15382	0.254171	0.934445	3.66703	2.63049	2.48553	0	0	4.10681	5.31715	5.85086	4.68586	1.10327	0.926156
TCGA-Z2-AA3V-06A	6.24034	0.0534115	1.90574	0.531709	0.703591	0	0.62726	0.591434	1.04024	7.60117	1.00677	4.60693	0.367461	1.65325	2.84722	0.0944818	3.41845	3.95695	0.10411	2.57725	4.90088	7.31997	2.01951	0.320244	1.73855	2.35123	0.241112	0.0373843	0	3.05609	0.149171	0.0631016	1.67875	2.82826	0.721655	2.17828	0	0.673084	4.00956	4.24394	0.806535	0.0266758	0.176564	2.28907	8.05287	4.03904	6.83881	6.55767	0.64808
TCGA-D3-A2JH-06A	4.34693	0.0764061	2.93276	0.213335	0.637626	0.0387822	2.64503	4.49582	2.25934	7.50676	1.39236	5.12101	0.226573	1.61916	2.17457	0.570209	4.52859	4.28309	1.09886	3.65525	3.32534	7.2145	4.99292	0.0233619	3.70543	4.41172	1.18951	0.0411982	0.0636702	2.88385	0.19918	2.0298	1.04501	3.92546	2.7618	2.80094	5.19233	1.82916	3.99082	4.42602	3.4882	0	0.0509059	5.88598	7.91237	6.30763	5.7782	5.07371	0.28274
TCGA-D3-A5GT-01A	1.50761	0.22516	0.407528	0	0.27074	0.125414	2.06406	1.70763	0.429741	7.27781	2.16806	3.6782	0.0406541	1.03216	2.55954	0.0437322	3.38705	2.37213	0.597428	2.36556	2.11892	6.01058	4.59437	0	2.1861	2.09364	0.84998	0.0440962	0.00842933	0.461429	0.486343	0	0.356194	4.93089	2.33998	2.37344	1.15389	1.57692	3.0593	2.13432	2.39436	0.0132028	0.0721843	3.5737	3.83794	5.81634	5.75073	2.6448	0.35542
TCGA-D3-A8GD-06A	3.48471	0.140089	1.229	0.296203	0.858493	0.0689542	1.94951	4.50957	2.21208	7.30693	2.57705	4.308	0.187327	1.69547	2.59982	0.401346	4.98007	4.08612	1.33539	5.73548	3.93974	7.07686	4.83957	0.170838	3.74171	4.17901	1.41512	0.0706512	0.00454986	2.9239	0.335754	0.0946976	1.22392	5.42209	3.46138	2.6381	0.784344	2.24113	3.83405	3.75698	3.72365	0.0283181	0	5.7216	7.65688	6.07158	5.79777	4.73368	0.367833
TCGA-EE-A29M-06A	4.60553	1.22626	1.57109	0.630178	0.474038	0.0630831	2.18764	1.9908	0.839168	8.69788	1.81667	4.70681	0.0312246	1.90634	2.04595	0.160668	4.37092	4.25246	0.641274	4.346	2.46122	7.01305	4.32159	0.123358	4.38241	4.44648	0.783088	0.0449958	0.00323231	3.64602	0.219491	0.107123	0.329821	4.45892	2.76967	2.7164	0.864457	1.78363	4.27117	2.86841	3.44428	0.0101181	0.0280582	3.14501	7.95012	5.54879	6.40746	5.55974	0.646347
TCGA-EB-A4IS-01A	2.94207	2.84017	2.50653	0.181392	0.385509	0.0875608	2.05854	3.4112	1.7619	6.94958	1.62386	4.63517	0.338204	1.53177	2.67753	0.551789	4.90936	3.25827	1.32124	3.93081	2.07423	7.15156	5.03181	0.0400063	3.23014	3.99662	1.19131	0.0816263	0	1.18157	0.0503575	0.105506	0.989378	4.31305	1.76392	2.2234	0.7525	2.46879	3.81673	3.46752	3.2929	0	0	3.06195	6.86603	4.76316	5.66896	2.98647	0.574525
TCGA-FR-A3YN-06A	3.56455	0	1.61225	0.331852	1.25421	0.0169116	1.86483	3.77963	0.837385	7.54934	0.874031	4.24943	0.0966169	1.41505	1.74737	0.112103	4.25637	4.25476	1.15359	3.80097	3.41405	7.62269	3.76447	0	2.81851	3.52722	0.780687	0.00901479	0	2.87406	0	0.00549	0.173835	3.80047	3.17452	2.54194	2.12162	1.41766	3.17791	2.8184	3.68316	0	0	4.68782	8.43515	4.58175	6.48145	3.28365	0.101028
TCGA-BF-A5ES-01A	2.94778	0.0148015	2.31914	0.231122	0.761106	0.0375995	1.47494	2.17379	1.30146	8.37385	0.684543	4.69973	0.041358	1.24412	2.01407	0.10875	4.66276	3.14504	0.608954	4.08449	3.00804	7.2127	3.4016	0.0170176	3.04588	3.28274	0.803889	0	0	2.37223	0.111434	0.00920862	0.62829	4.48042	1.15579	2.10189	0.108245	1.29817	3.9575	2.97513	2.28697	0	0.108775	3.68656	8.10806	5.64748	7.51077	3.37831	0.266692
TCGA-EB-A41B-01A	3.64731	0.730275	1.24158	0.0792004	0.907557	0.047086	2.07515	2.81669	0.415569	8.32104	1.66348	5.08406	0.101758	1.26092	2.69394	0.45917	3.21155	3.598	1.7019	1.86092	2.94798	7.16681	5.01884	0.205823	3.62706	3.76572	1.32805	0.115222	0	2.65458	0.0682296	0.00661746	0.214376	4.14474	4.19437	2.8362	0.895378	2.3922	6.20879	2.13371	2.32217	0	0	3.09193	7.85914	4.953	5.62324	4.49459	1.01469
TCGA-EE-A2GD-06A	3.50663	0.0303259	2.547	2.0505	1.25948	0.0963097	1.26342	4.07279	1.99506	7.64126	2.90844	4.60239	0.0776514	2.0996	1.95188	0.133258	5.41554	4.65981	0.912772	5.20908	3.30527	7.0716	4.3827	0.0242083	3.63805	2.18013	1.14982	0.0179376	0	0.641045	0.191566	0	0.879401	4.20806	0.667607	1.8924	0.0264734	1.72492	4.97116	3.33947	4.00266	0.0127747	0	5.32317	5.05376	4.52652	5.80482	2.88549	0.681008
TCGA-ER-A195-06A	7.46581	1.76796	1.72234	0.516299	0.462721	0.566201	2.4805	3.29123	2.52366	7.56047	1.52081	4.72157	0.230019	2.9339	1.9525	0.222493	4.43849	3.52441	1.04357	4.88855	2.64229	7.28203	5.22242	3.0848	3.18391	4.08867	0.819177	0.027937	0.0190472	2.91181	0.471544	0.291125	2.02071	4.19132	2.13231	1.94468	0	3.50993	4.61962	3.22857	3.56218	0	0.368388	4.52362	7.08429	5.5263	6.32951	2.79336	0.477382
TCGA-DA-A1I5-06A	4.3761	0.0454053	1.64007	0.988701	0.766682	0.106682	1.91339	2.83585	2.2414	7.62706	1.76952	4.95937	0.109556	1.85986	2.57342	0.201249	5.62369	5.1031	1.03501	5.52252	2.59096	7.73165	4.80011	0.756838	2.89926	4.04444	0.808245	0.0520257	0.0033301	1.8052	0.0354789	0.162364	1.08903	4.60403	2.23075	2.31119	0.626244	2.49782	4.25776	2.98274	4.02555	0	0.0288996	6.09408	8.98267	5.72283	6.61723	3.6016	0.296552
TCGA-BF-A1PV-01A	2.5869	0.0474014	2.23993	0.175309	0.657693	0.0196948	1.37051	3.1787	1.5263	7.64766	1.92764	5.18143	0.190672	1.37455	2.30593	0.0663936	4.62376	3.64704	0.793543	4.96133	3.12358	6.99622	4.83473	0	4.36553	3.68809	1.31648	0.0312827	0	0.842665	0.377111	0.00639767	0.33055	4.05544	1.18489	2.53837	5.11735	0.553721	3.82951	4.0435	2.87098	0.00933711	0	3.68584	4.61577	5.56485	6.07165	5.00856	0.571631
TCGA-EE-A29Q-06A	3.53275	0.938733	1.45074	0.564936	0.842308	0.00432078	1.80676	2.92563	1.27127	7.0626	1.09062	4.35616	0.056088	2.37265	1.76407	0.734715	4.75553	3.15856	0.872557	3.49362	2.60943	6.41747	4.37356	0.439183	3.74523	3.35734	1.12261	0.20847	0.00195308	0.338927	0.0658531	0.0166934	0.38582	4.20672	4.05676	3.00426	2.04571	1.26907	5.78445	4.5085	3.74156	0	0	2.63905	7.19818	5.72156	5.2651	4.86242	0.477268
TCGA-FR-A2OS-01A	4.6765	0.0395151	1.92609	0.920472	0.574799	0.0592142	3.08173	5.96369	1.18193	6.90044	2.8501	4.87734	0.0823375	1.4468	2.10814	0.525783	4.50179	4.30603	0.935582	2.48808	2.71331	7.08491	5.19009	0.0580797	3.84914	4.25053	1.10199	0.0431653	0	0.55447	0.374668	0.00532063	0.3761	3.86714	1.45516	2.2434	1.77489	1.14221	3.34845	3.54628	4.04647	0	0.0215683	3.28757	7.12485	5.61282	6.30019	3.58018	0.565941
TCGA-ER-A2NG-06A	4.05451	0.0242902	1.96015	0.520263	0.88596	0.0233307	1.84801	2.1889	0.994872	7.48804	1.48873	4.56844	0.35425	1.91716	1.63252	0.0230618	4.94357	4.74673	1.08498	4.33121	2.58134	7.9606	3.88341	0.0519022	3.54872	4.71909	0.612952	0.0232552	0	3.33338	0.0227098	0.0113629	0.332208	4.76182	1.6108	2.73675	0.0342917	2.04318	3.55604	2.82671	3.82932	0	0	6.88139	8.66876	5.36142	6.09219	3.69415	0.154234
TCGA-W3-AA1O-06A	3.17599	0.168258	1.28613	0.288829	0.904723	0.0226683	1.82356	2.91441	0.676508	8.33188	1.54204	5.26994	0.158702	1.07982	1.93635	0.346319	4.1131	3.82894	0.648414	3.20706	2.99664	6.83555	4.95241	0.0136248	3.46836	4.7706	0.764441	0.0359841	0	3.06623	0.022065	0.0147	0.864916	5.12243	0.447711	2.76464	0.0442601	1.4291	5.039	4.08635	4.16481	0	0.0298065	6.37098	9.10557	5.94941	6.38117	4.29344	0.266597
TCGA-WE-A8K1-06A	3.48778	0.571899	1.37926	0.234797	0.458304	0.0743407	1.70401	2.57587	1.74251	7.80526	1.55778	5.11328	0.07282	1.55076	2.46032	0.268335	4.16235	3.60526	1.10559	3.56726	3.67416	7.08937	4.8049	0.0596944	4.18617	3.58619	1.77309	0.0465549	0	3.75239	0.0645292	0.0325211	0.772541	4.48939	1.34575	2.08075	1.35148	1.74205	4.0623	3.00632	3.07825	0	0	3.20111	8.78752	6.11385	5.46049	4.72862	0.555708
TCGA-EE-A2GU-06A	2.98986	0.0208144	3.86085	0.318854	0.996639	0.168111	2.62427	3.66363	1.12307	6.80113	1.51232	4.57709	0.0619961	2.1442	2.30785	1.03764	4.84832	4.66615	0.817778	3.51602	3.14809	6.97252	4.18006	0	4.31938	3.89439	1.0126	0.00914341	0.005186	2.54182	0.156335	0.0221459	0.438892	4.22694	1.71291	2.87136	0.740322	1.72622	4.64303	3.57762	3.67568	0	0.0882241	4.02644	7.42715	5.93778	5.87366	4.96162	0.198056
TCGA-EE-A29L-06A	4.85262	0.0305401	1.49324	0.232057	0.481994	0.00657088	1.68673	2.22691	0.17084	7.92776	1.7894	4.78887	0.391468	1.63644	1.68264	0.0561745	3.66733	3.43777	1.24652	0.975012	3.40413	6.61885	5.22822	0.023484	3.85926	5.00979	1.04641	0.0363001	0.00593676	2.5438	0.52588	0.0807483	0.164582	3.65619	1.37498	2.10868	0.968208	0.604232	4.34688	2.86804	3.39779	0	0.0258115	2.27647	7.41784	6.58179	6.57575	6.0268	0.088395
TCGA-D3-A2JL-06A	2.74741	0.0304584	1.00672	0.194637	0.329985	0.0929952	1.49082	2.5012	1.81773	8.45083	0.639539	4.3652	0.0944965	1.14298	2.44576	0.0628782	4.14637	2.57708	0.510389	3.32743	2.57328	7.86232	4.43322	0.0900998	2.34198	3.98862	0.558816	0.0291632	0.00665913	2.83141	0.110697	0.0142646	1.05256	4.76879	1.83285	2.26003	0.913901	1.37194	3.38893	4.6076	2.39803	0	0.028928	3.28217	6.71858	6.89088	5.61111	2.85536	0.495289
TCGA-EE-A2MM-06A	3.76302	0.0306784	1.56155	0.264444	0.605934	0.095976	2.276	4.57399	1.00393	7.73612	2.51278	5.30593	0.043072	1.4752	1.80343	0.172377	4.18367	2.86526	1.81697	3.59401	2.06329	7.08554	5.33041	0	3.99802	4.32077	0.97129	0.0770394	0.00893661	1.46087	0.16414	0.0317372	0.494678	4.27405	3.05743	2.53947	4.51356	2.21612	3.71634	3.39477	4.14264	0	0	4.20046	6.85578	6.30935	6.61561	3.87132	0.494741
TCGA-D9-A148-06A	4.30961	0.272751	2.68275	0.168683	0.935841	0.0271974	2.02329	2.30317	1.11977	7.93318	1.8232	5.12072	0.0822787	1.59807	1.85038	0.412563	4.33692	3.29712	0.917287	2.87787	4.19573	7.03614	3.15707	0.0389501	3.13331	3.33419	0.70289	0.0087306	0	3.80817	0.015943	0.0106139	0.638276	4.62394	2.14836	2.88726	2.06491	2.64646	3.85809	3.42796	3.04075	0.00776085	0	5.50999	8.25967	5.12439	6.13196	5.06686	0.830691
TCGA-LH-A9QB-06A	3.65547	2.05656	0.962309	2.41962	0.635669	0.775998	2.22596	4.01577	1.01553	6.26715	2.43609	3.83656	0.376077	1.22502	1.9203	0.0807416	3.79734	0.941075	1.16098	3.38252	2.31843	6.78759	4.85328	1.02678	2.62114	2.37844	1.43538	0.0528563	0.0235242	1.78264	0.0781505	0.0216673	0.570403	4.2171	1.86852	2.68603	8.34621	2.02481	6.14912	2.06797	4.12492	0	0.0863596	6.6823	5.94965	5.44914	5.79183	3.43211	1.35131
TCGA-EB-A5SE-01A	3.32973	0.023359	1.54074	0.139461	0.364824	0.0662874	2.75668	2.78988	1.03464	7.16425	1.40189	5.13715	1.54119	1.6666	1.31538	0.0697997	4.68856	3.38236	0.979844	2.58062	3.94888	7.23526	4.83452	0.0134847	2.2991	3.39627	0.65353	0.0297414	0.0269791	2.67361	0.129689	0.0361007	0.452149	4.25328	2.54794	2.21581	3.13253	2.02186	4.19424	2.75464	2.99753	0	0.0295017	4.3983	6.46816	5.90519	6.69985	4.15769	0.194876
TCGA-WE-A8ZR-06A	4.07681	0.141621	1.62949	0.244402	1.04032	0.0218156	2.56469	3.40948	0.914489	6.87496	2.50936	4.04253	0.181739	1.53357	1.99816	0.132748	4.39414	3.56457	0.835141	2.14726	2.91028	6.87064	4.86589	0.0643936	2.95922	5.44829	1.43544	0.0231831	0.00660342	2.20758	0.352514	0.0141455	0.561417	4.22743	2.08315	2.23771	1.91267	1.37509	2.76277	3.42387	3.28343	0	0.0286879	4.16414	7.06661	6.16377	6.59589	5.68111	0.321871
TCGA-FS-A1ZJ-06A	6.35233	0.0107773	1.17922	0.140477	1.80351	0.00690798	2.77222	4.80128	1.24184	7.35741	4.45037	5.39574	0.0887347	2.60664	1.73192	0.537671	3.29716	3.41692	0.698455	1.2405	2.30395	7.49855	6.61276	0	3.27573	3.80921	0.939833	0.0488575	0.692117	1.82702	0.453132	0.0527598	0.776917	4.36887	1.10372	2.76579	0.117668	0.84156	5.30548	2.55225	3.16909	0	0	4.17954	6.68718	6.97377	6.63599	3.31053	0.314522
TCGA-XV-AAZW-01A	5.5032	0.130027	1.40572	1.3394	0.37091	0.0250677	1.55016	4.83541	1.62981	7.75044	2.9459	4.50306	3.30266	3.01821	2.59103	0.181384	3.94105	4.02081	0.781846	5.60676	3.25183	7.33964	5.40511	1.35291	3.12799	3.85006	1.19311	0.103719	0.0151478	3.17954	0.184546	0.00815327	0.582351	4.01234	2.43634	2.5747	4.31311	2.09563	3.6606	2.71442	2.62938	0.011896	0.0329529	4.20163	8.03836	6.22413	5.52506	2.94387	0.302902
TCGA-D3-A8GE-06A	2.70817	0.310986	1.40146	0.487972	0.54107	0.395587	1.32645	5.01278	2.90421	7.37061	2.33448	3.81451	0.40343	3.83588	1.78972	0.284834	4.12973	4.05467	1.62581	5.7505	3.52216	7.05976	4.52178	0.0289263	2.8001	1.10099	1.02575	0.19377	0	2.07783	0.0581341	0.0541582	4.08495	4.49384	2.46084	2.01384	6.03544	2.13259	2.77846	2.16968	3.92684	0.0784537	0.0317873	5.54787	7.07632	4.20781	4.73024	1.81774	0.474968
TCGA-D3-A2JF-06A	1.35449	2.10285	1.0465	1.13381	0.315404	0.076495	1.76186	4.05321	1.05646	8.06531	0.918515	3.87095	0.0749313	0.626623	2.44021	0.0341035	3.47042	3.07189	0.958	4.22754	2.1495	7.88129	5.28505	0.0614333	3.24058	2.78633	1.3529	0.0546346	0	2.62111	0.0084698	0.0168359	1.11633	5.10766	2.65447	1.90536	4.96634	1.34745	4.78044	3.2412	3.37491	0	0	4.02924	7.06307	6.36552	5.57361	2.99777	0.715506
TCGA-FS-A1ZR-06A	3.18016	0.797545	1.62906	0.18652	0.355395	0.173939	2.48368	5.40278	1.27548	7.70407	1.65005	5.26296	0.621102	2.22684	1.96609	0.20807	4.66119	2.04988	0.891549	3.11051	2.97766	7.10207	5.20539	0	3.05799	3.86322	1.21364	0.0453441	0.0232929	1.80255	0	0.0710692	0.832782	3.62199	1.44433	2.30765	3.37516	2.45822	3.68167	2.39015	3.86638	0	0.0886009	3.73461	8.09127	6.40771	5.59298	2.43134	0.352899
TCGA-EE-A29B-06A	2.87192	0.0432164	1.45551	0.480502	0.455895	0.025055	2.40271	1.70953	1.23923	8.16546	1.43203	6.13119	0.089927	0.956604	2.37451	0.0329285	3.86348	3.761	0.361566	1.51743	3.01148	7.03302	4.60091	0.0150643	3.057	2.80667	0.855222	0.00670214	0	1.48001	0.50065	0.0243106	0.419752	3.20119	1.81517	2.3542	0.0368159	1.26733	5.27193	3.67676	1.86357	0.01189	0.12746	2.9349	7.53328	6.42854	6.45074	4.73657	0.249263
TCGA-FR-A7U9-06A	4.0524	2.25065	1.34547	0.163724	0.635249	0.0485759	1.41833	3.64435	1.96942	7.66772	3.7325	4.72158	0.104916	2.06167	2.60279	0.183179	4.68753	3.98695	1.02011	7.29995	2.40676	7.29673	5.36983	0.479164	3.37894	5.62406	0.573905	0.0311755	0	2.38861	0.0379586	0.0190428	1.72779	4.87022	3.4943	1.92477	0	2.99269	2.42211	3.69032	4.13955	0	0	6.70791	8.02851	5.58709	5.56307	2.21929	0.831426
TCGA-EB-A3Y7-01A	2.21338	0.162476	1.91138	0.875255	0.52844	0.0258403	0.763907	0.235592	0.622152	8.90636	0.742147	4.92687	1.44631	1.96192	3.70604	0.4558	2.94028	3.43023	0.433901	2.88997	2.58919	6.98404	2.58914	0.0309107	1.62563	3.24895	0.401014	0.0206421	0	2.78558	0.0539551	0	0.412731	3.33715	1.79459	2.60296	0.0254207	0.158702	3.96751	4.58423	0.599068	0	0.0671501	1.74619	6.89867	6.00783	7.90861	5.90307	0.0906564
TCGA-EE-A2M8-06A	2.89987	0.201948	2.49031	0.115982	0.415227	0.067761	2.4932	4.75832	2.08503	7.28185	0.927726	4.77124	0.0824984	1.67644	2.11886	0.117028	5.1945	2.84896	1.12707	3.78552	3.0274	7.40855	4.698	0.0274496	2.80559	2.82988	0.933515	0.0364172	0.0275872	1.99152	0.0186338	0.175783	1.53481	4.1231	1.79874	2.60513	0.655806	3.22047	3.49579	3.27571	4.51403	0.0324065	0	3.27983	8.2322	4.93386	5.36957	3.13095	0.269561
TCGA-EE-A29N-06A	2.60285	0.101428	2.04064	0.396737	1.1426	0.0222485	2.2686	3.15831	0.784265	7.59238	2.12534	5.35488	0.0839404	1.43514	2.27318	0.209986	4.43619	4.50041	1.09684	5.98632	3.19868	7.35474	4.24631	0.0200113	3.78212	4.06226	0.821607	0.0396755	0.00505432	2.56227	0.0323636	0.0586034	1.16484	4.3299	1.00982	2.38902	0.149149	2.10751	3.90818	3.54511	3.86146	0.0468909	0.0650105	3.98349	8.51881	5.79251	6.35215	4.36247	0.603934
TCGA-EE-A2MQ-06A	3.65295	0.288906	1.67858	0.141551	0.979008	0.0276538	1.9294	3.66476	1.67274	7.10588	2.43311	5.04284	0.0304286	1.81531	1.66647	0.200631	4.82258	4.16476	1.50461	3.8685	3.25831	7.62018	4.76373	0	3.42219	4.47243	0.542857	0.0220936	0	2.39599	0.867096	0	0.82088	5.50308	4.94839	1.66782	6.46929	2.63572	4.86478	3.64633	4.09533	0	0	5.30218	4.70642	5.98678	6.36053	5.57468	0.255159
TCGA-FS-A1ZZ-06A	3.48428	0.0352384	1.78544	0.432577	0.426355	0.0226556	2.18517	4.47511	0.912437	7.47618	3.5653	4.8959	0.440811	1.17007	1.78146	0.0444467	4.70877	2.53571	1.14678	1.57455	1.64456	7.16796	4.74059	0.0102249	2.86013	2.73353	0.855403	0.101071	0.00514737	0.451416	0.0193144	0.0165177	0.334632	4.36569	0.137131	2.47767	3.88195	0.524627	2.93704	2.12613	3.53037	0	0.0444572	3.29103	6.76776	6.53193	6.05835	6.92473	1.15658
TCGA-D3-A2JD-06A	4.09582	3.05195	2.39275	0.153654	1.11684	0.0319827	1.37784	1.51612	1.54284	7.48296	0.8669	5.30794	0.0282176	2.06599	2.36013	0.680452	4.72656	3.53603	0.506252	4.6097	4.36375	7.44904	3.01176	0.504925	2.62207	3.78805	0.573408	0.0306179	0	3.33939	0.109072	0.0911701	0.920541	3.40428	2.59794	2.62424	0.454622	1.09879	4.46498	3.77137	1.49608	0.00913721	0	5.4161	7.96852	5.23254	6.99034	5.71561	0.177607
TCGA-EE-A182-06A	4.56392	0.12733	2.11781	0.0536914	0.607519	0.0124164	0.781005	0.590862	1.32275	7.46949	0.741949	5.20542	1.00656	2.63835	2.38744	0.383093	4.48962	3.25055	0.132494	4.04503	3.142	6.98146	2.01289	0	1.60692	2.68132	0.185506	0.00990932	0.0112203	3.50073	0	0.0299281	1.26151	2.7076	0.665568	2.47513	0.0182821	0.418326	5.89891	4.62902	1.08939	0.00880905	0.0484882	3.18025	6.95436	3.82426	7.80737	6.04461	0.608892
TCGA-EE-A2A6-06A	4.53127	0.0782062	2.26884	0.913555	1.47164	0.0751714	1.80519	4.57671	1.10159	7.73884	2.55876	5.63411	0.0305786	1.45204	2.02442	0.142489	4.76072	5.51953	0.77136	3.66229	2.98529	7.58375	4.51698	1.04093	3.45779	4.11069	0.938292	0.107747	0.037527	2.18608	0.173464	0.0336287	0.58782	4.34492	1.01172	2.97705	0.37199	1.55319	4.76412	2.1311	3.52787	0	0	4.5762	7.77496	5.37688	6.06065	4.31649	0.201085
TCGA-ER-A2NE-06A	5.93733	0.0740605	1.72739	0.899518	0.685481	0.0251595	2.06281	2.7583	1.90269	6.80291	2.23058	4.85171	0.207903	2.49444	1.96384	0.115648	4.92009	6.70759	0.463668	3.08788	3.65383	6.69139	4.85391	0.447475	3.57963	4.68918	1.47175	0.215766	0.0170927	3.21015	0	0.253362	0.265912	4.40983	2.85843	2.04247	0.732813	1.05967	5.0935	3.07066	3.74964	0	2.76004	5.99583	8.15837	6.14909	6.99571	5.77679	0.183049
TCGA-GN-A9SD-06A	3.27923	0.134399	1.38518	2.37399	0.45264	0.140478	2.28998	4.16507	2.11066	7.77316	1.59778	4.45634	0.153987	1.53679	2.39091	0.489881	5.32059	4.40673	1.24128	5.99809	2.61436	7.48255	4.62683	0.0858008	3.03755	2.97604	0.90781	0.0825619	0	2.85268	0.0354575	0.698477	1.50565	4.33552	2.52045	2.7025	1.29292	1.85659	4.60844	2.59096	3.20582	0.0680671	1.9121	7.34807	7.82885	5.68169	6.55392	3.11564	0.46021
TCGA-XV-AAZY-01A	2.58454	2.34022	1.66925	0.00624149	0.559896	0	0.615199	0.454598	1.02377	8.02608	0.374092	4.34577	0.26077	2.22256	2.66014	0.12829	3.89138	2.16203	0.501892	5.20488	2.96612	6.10828	3.22594	0.0700362	2.25109	2.4881	0.472975	0.0699083	0.0134609	4.57224	0	0	1.36457	3.29304	1.99622	2.28336	0.126798	0.326725	3.58454	3.55242	0.877242	0	0.03894	2.02372	7.9971	4.67124	7.55073	6.34658	1.08217
TCGA-ER-A198-06A	3.87975	0.162994	1.72454	0.0984375	0.705907	0.00623878	2.51498	2.5179	1.32383	7.54235	1.30485	5.18842	0.0803554	1.3502	1.97978	0.180966	4.93087	3.97145	0.911038	2.18721	3.9927	7.44542	5.36506	0.0333275	3.85138	4.57556	0.128191	0.114949	0	1.92948	0.0241354	0.0120792	0.57765	4.12384	0.315128	2.0605	0.115198	3.02411	5.17226	3.67837	3.9756	0	0	3.51156	6.36678	6.40888	6.64674	3.32694	0.230564
TCGA-D9-A4Z6-06A	4.58334	0.181081	2.12247	0.6375	0.593477	0.0604658	2.78158	4.66427	1.15109	8.13775	2.13607	4.86702	0.938032	1.56588	2.48766	0.501618	4.35377	5.37887	1.45276	1.88389	1.52455	7.1308	4.7248	0.0313698	2.16769	3.83754	1.25807	0	0.0315269	2.41016	0.142918	0.0750296	1.29383	4.10718	2.27732	2.28626	0.0883475	1.24064	3.81036	2.73312	2.38944	0	0.394342	5.66793	3.37189	4.64194	7.34779	6.51796	0.0919751
TCGA-ER-A2NF-06A	2.68777	0.0823503	1.59396	0.0132418	0.209223	0.0210726	2.32837	3.93523	1.43504	8.5205	0.446232	5.31542	0.0155029	1.34016	2.18448	0.198326	4.7674	0.809021	0.593236	0.838204	2.3529	7.1682	4.18364	0	2.87616	1.12857	0.954835	0.00563114	0	1.77488	0.341744	0.0136626	0.255496	3.83367	0.489035	2.18031	0.257468	2.37826	2.39725	2.51221	3.66946	0	0	3.0641	8.10787	4.94427	7.54807	5.46856	0.154641
TCGA-FS-A1ZG-06A	3.23042	0.0121367	1.71815	0.0715346	0.696411	0.00583942	3.07139	2.98229	1.09652	8.35475	1.11599	5.37594	0.0128319	1.35952	1.77783	0.063361	4.36247	3.10353	0.40971	0.727768	2.39678	6.8661	4.34169	0.0312127	3.40035	2.69987	1.20964	0.00465821	0.0183814	2.69954	0.00568311	0.0225269	0.260877	4.11486	0.159937	2.99127	0.34401	0.38189	4.42349	2.3573	2.95407	0	0.0897072	2.46911	7.3467	5.20172	6.2837	3.76624	1.23867
TCGA-FW-A3I3-06A	4.70433	0.325953	2.7805	0.591054	0.674255	0.0215586	2.62235	5.37996	1.3366	6.85127	2.60272	4.82905	1.58008	1.5118	2.38755	0.289501	2.74126	1.32889	0.886275	0.875398	3.35453	6.82063	4.98193	0.0257963	3.98018	3.20534	1.17514	0.039857	0.107104	1.18581	0.432103	1.08715	0.597404	3.90278	2.29225	3.00659	2.01021	1.64813	3.89468	2.91362	1.44382	0.0102242	0.0283507	5.47972	8.20303	6.2283	5.80315	2.28567	0.96869
TCGA-EB-A4OY-01A	1.89295	0.0523198	1.75234	0.0254227	0.613026	0	1.20197	1.05807	0.94969	8.03229	0.693003	5.13336	0.169898	0.897175	2.31868	0.698182	2.83169	1.86042	0.565838	1.71652	1.59826	7.69648	3.66588	0.0182751	2.06623	1.65119	0.347055	0.0242706	0.115407	1.60217	0.242326	0	0.501727	3.49474	1.38322	2.22094	0.784085	0.196263	3.642	4.36963	0.702998	0	0.0787339	1.49621	6.95685	4.97463	6.2097	4.62849	0.205019
TCGA-EB-A5KH-06A	3.14429	0.064806	2.9558	0.0243379	0.126138	0.019451	1.16303	1.96602	1.32124	7.54858	1.38254	5.99499	0.0214088	0.920153	2.15187	1.84693	4.05369	2.1989	0.453747	1.32024	2.54315	7.13239	3.70929	0	2.50339	2.63674	0.349649	0	0.0219435	1.83624	0.548277	0.018872	0.457473	2.74304	0.667711	2.55876	0.163707	0.94522	2.54169	1.8777	1.11556	0.0138097	0	1.55156	6.8676	5.08585	7.56549	1.55154	0.196772
TCGA-EB-A85J-01A	3.52678	0.130595	2.31027	0.605247	0.63109	0.0641735	2.94691	3.42739	1.15832	8.11739	2.22647	4.78331	0.263506	1.03576	2.46403	2.27903	4.25656	4.413	1.16947	1.989	2.65259	7.12677	4.89612	0.0818855	3.24006	3.59984	0.554724	0.094045	0.0417308	1.94485	0.325327	0.0709747	0.727952	4.2684	2.88392	2.99273	0.527085	1.21603	4.07268	3.85305	2.51417	0	0.646454	3.11474	8.31414	6.18523	6.20582	4.34195	0.474827
TCGA-D3-A1QA-07A	4.55648	0.260998	1.99686	0.123133	0.991374	0.0644668	2.81404	2.7424	1.25391	7.44936	3.09408	4.88502	0.138375	1.91682	1.99872	0.164075	4.04818	4.92109	1.16085	2.674	2.05017	6.87185	4.87808	0	3.96931	4.89061	1.01109	0.0231778	0.00989156	2.64971	0.010654	0.0211618	0.626531	3.967	1.81311	2.58933	0.210793	2.43239	4.48036	3.99541	4.19989	0	0.0843881	3.74665	8.34028	5.94117	7.12888	6.62992	0.23831
TCGA-EE-A29V-06A	5.18916	0.262795	1.76138	0.445538	0.815804	0.0312894	1.43953	1.04016	1.12337	8.6614	0.858814	5.32921	1.50758	2.41559	2.63858	0.31013	4.41835	3.04724	0.33292	4.77597	2.29064	7.55349	3.79819	0.336551	3.18392	4.31974	0.760956	0.0332439	0.00237906	4.65278	0.377088	0	0.435838	4.02414	1.40716	2.56739	0.0757579	0.363666	4.01701	4.61241	1.74384	0	0.0411039	2.64044	7.81627	5.62015	7.25019	7.15145	0.611906
TCGA-EE-A2GT-06A	3.56666	0.638771	2.79929	0.106821	0.51963	0.10426	2.60025	2.00005	1.17352	7.18496	1.59545	4.58933	0.0426658	2.10307	2.46019	0.76123	4.39533	4.24154	0.87878	2.77925	2.47015	7.53875	4.01139	0.0857396	3.56593	2.98784	1.20206	0.0837361	0.0176487	2.04132	0.188066	0.743388	0.845038	3.76978	1.66511	1.83111	0.0981021	1.49999	5.26378	2.74141	2.40392	0	0.0757159	4.35906	7.47226	5.84409	6.62482	4.6439	1.6351
TCGA-GN-A268-06A	3.73898	0.0344797	1.24279	0.685595	1.66518	0.0396563	3.15199	2.30315	0.991943	7.22021	2.162	5.90761	0.0146861	2.17533	1.88521	0.121871	4.02667	4.8607	0.807383	1.57063	3.38447	6.69914	5.14454	0.0119951	4.40923	5.33319	1.4065	0.0106474	0	2.01244	0.18059	0.0384837	0.38773	4.46862	2.28482	2.57337	0.0675996	0.994229	4.93389	2.27413	2.79767	0	0.0520483	3.21532	7.65638	4.49079	6.67034	2.89503	1.38256
TCGA-EE-A3AH-06A	5.85899	0.055835	2.00772	0.428265	0.455197	0.260466	1.76475	3.35193	1.94377	7.87862	6.0096	4.93372	0.0265128	1.71258	1.93337	0.115326	3.85979	4.34789	1.38008	3.46577	3.60258	7.5624	4.59143	3.15874	2.74908	3.02053	0.778369	0.0335091	0.0379016	1.81569	0.0407928	0.161473	0.717779	3.73366	1.0079	2.0722	2.27645	3.48303	3.56766	1.95375	2.83222	0	0.15903	4.0273	7.30173	6.08319	5.59068	4.14517	0.368891
TCGA-EB-A6L9-06A	4.01595	0.09617	2.14495	0.0710696	0.494202	0.0569824	1.40136	2.31021	2.51942	7.75477	1.42809	4.78926	0.122667	2.3574	1.88275	0.682806	4.88088	2.97892	0.655407	3.78111	4.14194	7.39663	3.51395	0.0440944	2.41485	3.27435	0.701782	0.0773407	0.00374528	2.50791	0.672387	0.284199	1.16042	4.25557	3.73826	2.64301	0.561234	1.69111	4.76956	4.60936	1.71548	0.0463168	0.095288	3.71305	7.82299	6.46021	6.81327	4.28096	0.267338
TCGA-EE-A2M5-06A	4.07389	0.0807464	1.63548	0.791236	2.01362	0.0638108	1.90938	3.34341	0.669716	7.05364	2.34429	5.65014	0.389479	2.29467	1.65734	0.0562108	3.17376	4.65702	1.38059	2.35321	3.25522	7.55968	5.18564	0.012972	4.27675	4.944	0.51698	0	0.00653338	0.585803	0.0688774	0.1342	1.07664	3.71564	2.32083	2.09587	0.0106562	2.39114	4.56793	2.2554	4.95274	0	0.212835	5.36204	7.57528	6.68946	4.90174	1.29642	0.52656
TCGA-D3-A1Q3-06A	2.29633	0.0863557	2.23404	0.628962	1.48756	0.0188647	3.0174	4.04752	1.47557	8.08934	1.17077	4.88787	0.139437	0.913839	1.93361	0.231826	4.27344	3.70312	1.256	2.88505	2.4132	7.4988	5.15244	0.00850783	3.45419	3.25079	1.02134	0.0410491	0	1.84106	0.190169	0.140307	0.811017	4.48848	0.624267	1.98344	1.25022	1.72464	4.94315	4.29008	3.95371	0	0.0370648	4.324	7.88098	5.87352	7.20702	2.97535	0.776984
TCGA-WE-A8ZT-06A	3.10168	0.0853209	1.33767	0.115455	0.341243	0.0674481	2.49715	6.79215	1.60895	7.59278	2.17601	5.17175	0.459285	1.44012	2.14902	0.0300178	3.91508	0.83746	1.59799	0.828653	2.73443	7.23886	4.90355	1.66878	3.06487	3.17705	1.43382	0.0832023	0.0376215	0.20346	0.0258986	0.134896	0.315832	4.15114	0.487532	2.45656	2.10806	4.67768	2.11059	1.79279	3.65324	0.010832	0.116523	5.92214	7.58627	6.74209	6.25308	2.18681	0.675411
TCGA-D9-A1JW-06A	2.04001	0.0209712	2.09261	0.0335042	1.01092	0.0201418	2.28527	2.12087	1.26439	8.00366	0.781104	5.18573	0.181677	1.07594	2.10963	0.258694	4.35712	3.54883	0.404906	2.76207	2.93471	7.72971	3.45554	0.0241034	3.44741	3.7369	0.720143	0.128851	0	3.56889	0.0892945	0.107395	0.538364	3.98191	1.99915	2.46227	0.443129	1.26694	3.6686	3.534	2.35277	0	0.0264917	3.05783	8.08209	5.85685	7.43478	6.06203	0.561393
TCGA-EE-A2MC-06A	6.00118	0.334581	1.6104	0.478761	0.745799	0.0328699	1.74374	4.20831	1.42614	6.12837	2.81482	4.85817	0.122788	2.34421	2.07985	0.173197	4.33371	6.13779	0.938608	4.72589	3.62055	7.85846	4.69741	1.74004	4.13725	4.32944	0.479592	0.0327639	0	1.73267	0.768629	1.02425	2.05512	4.1395	3.04454	2.20464	0.933224	2.72244	3.93478	3.28087	4.48002	0.0117314	0.0325001	6.04203	7.6453	5.33877	4.7058	2.12834	0.428212
TCGA-BF-A3DL-01A	5.42047	0.0580483	1.94088	0.638474	1.12249	0.015087	1.11153	1.37685	0.838159	7.90222	1.6968	4.94191	0.0492614	2.37044	1.9133	0.349709	4.67777	4.45867	0.462923	3.87533	2.44847	7.75357	2.77131	0.412163	2.83411	2.92782	0.512948	0	0	3.06954	0.0754776	0	0.642319	4.42	3.03485	2.98926	0.158759	0.598211	6.2731	3.20609	1.80173	0	0.0296798	2.78058	7.34019	4.55294	7.78426	5.69083	0.175481
TCGA-EE-A29A-06A	3.74151	3.06066	1.43266	0.0759322	1.0639	0.596132	1.941	4.89397	1.79079	6.98581	2.88334	4.85341	0.0885748	3.04663	1.65018	0.224279	3.16196	1.12668	0.788162	3.7803	2.41915	8.46038	5.14416	0.100757	2.96223	3.9867	0.806599	0.366032	0	1.37742	0.0240137	1.23922	0.874597	3.32448	3.02531	2.4905	1.65351	1.82439	4.87435	3.78585	3.79845	0	0	4.15623	6.25731	4.70254	4.85752	2.2331	0.145482
TCGA-FR-A728-01A	3.31201	0.101534	1.1751	1.74703	1.26395	0.0426502	1.81832	2.98077	1.16142	7.31119	2.26096	4.11427	0.0622077	1.60407	2.30854	0.192002	4.47218	4.06732	0.800078	6.39237	2.8722	7.59607	3.91714	0.0383887	3.41377	2.96868	1.25687	0.0114599	0.00650214	2.05422	0.0312535	0.0413904	0.723947	4.49843	0.976281	2.49937	0.102701	1.45613	4.40012	3.76156	3.30982	0.0303509	0.0559598	4.68364	7.43871	5.27635	6.58925	4.8597	0.436994
TCGA-D3-A2JG-06A	5.81464	0.00667086	1.80235	0.930811	0.730311	0.128888	2.09344	4.37074	0.681056	7.73021	2.80869	5.27062	0.108919	1.1883	2.03412	0.0251612	5.58147	5.06872	1.39793	4.73512	2.05868	7.90024	4.54041	0	3.15923	2.79182	1.11814	0.0152767	0	0.60852	0.192715	0	0.564078	4.0459	2.94897	2.36843	0.615246	1.33253	3.0956	2.95203	4.06746	0.00906969	0	5.5185	7.7522	5.25278	7.47355	3.99378	0.104717
TCGA-W3-AA1W-06A	3.06475	0.070442	2.57971	0.316018	0.31388	0.027463	2.08127	3.43245	2.0852	7.8094	1.91806	4.53031	0.0792181	1.67229	2.50063	0.0573085	4.40522	5.68285	1.43231	6.32875	3.47032	7.16711	4.54364	0.172057	3.64476	3.73741	0.885895	0.078869	0	2.09282	0.220588	0.103759	1.26048	3.90499	1.70702	2.33189	0.338735	2.41249	2.80729	3.35127	3.28462	0.02596	0.105676	4.82607	8.1667	5.72503	5.4388	5.67656	0.384515
TCGA-EB-A6QY-01A	5.24968	0.188427	1.97038	0.842732	0.793252	0.0738684	2.82825	2.74247	0.708712	7.48698	1.87712	4.94311	3.48034	3.09202	2.61664	0.0355169	5.00587	3.58885	1.49113	3.03923	3.11959	6.9265	4.30615	0	2.98997	4.82185	1.26526	0.0358134	0	3.32081	0.00368327	0.113084	0.314875	4.82537	2.1193	2.60878	0.14863	1.65497	3.35462	2.53903	4.18724	0	0.0296649	3.2644	8.08934	4.68559	6.43696	5.31883	0.0793718
TCGA-BF-A3DN-01A	4.46052	0.0629829	2.23048	2.46899	0.843232	0.029139	1.89196	5.58195	1.81105	6.67225	2.75462	4.46222	0.227477	2.15249	1.92912	0.308903	4.37048	3.44907	0.890711	4.75647	3.1692	7.0234	4.92108	1.34917	3.32552	3.22386	1.16354	0.0232826	0.0132335	2.28323	0.0283651	0.207111	0.756733	4.0765	1.89257	2.27115	1.67151	2.19537	5.19687	2.13219	4.03139	0	0.175165	6.08994	7.62104	5.21138	5.32583	3.72632	0.337521
TCGA-D3-A2JC-06A	4.61776	0.091375	1.63177	1.28222	0.577006	0.0844316	1.24832	3.59197	1.28628	7.41674	1.76876	4.65403	0.0927235	1.28732	1.51583	0.393674	4.5103	4.44721	0.760843	3.72723	2.90563	7.77957	3.65611	0.537441	2.60157	3.41993	0.877092	0.0229282	0.0032689	1.94034	0.0485355	0.114799	0.465137	4.82512	2.36477	3.1206	0.366255	1.60953	5.30643	3.43065	3.98896	0.0102323	0	5.75394	7.61608	6.09317	5.90503	2.89829	0.138051
TCGA-FS-A1ZM-06A	3.60484	0.168408	3.08833	0.541323	0.867511	0.0982195	1.8831	4.06766	1.66494	6.48504	3.24078	5.23686	0.452678	1.70825	2.09108	0.677032	4.94649	5.99177	1.0289	4.63944	2.99281	7.37947	4.54013	0.439533	2.9536	4.61389	1.01592	0.254727	0.00572682	2.07995	0.0516138	0.0304864	0.984844	3.43173	3.57848	2.40692	4.17629	1.81319	4.58337	3.18877	3.69904	0.0089746	0.0249047	4.54286	7.21882	4.98323	5.41181	3.18528	0.413407
TCGA-QB-A6FS-06A	3.98072	0.309455	2.35147	0.135667	1.17344	0.0534741	0.683934	1.25695	1.19316	7.29728	0.751905	5.38877	0.151737	0.700152	2.6854	0.425852	3.56117	3.96407	0.34957	3.74817	3.90733	7.35367	2.49818	0.226123	2.32849	2.62554	0.344697	0.00722188	0	1.89146	0.354648	0.0603716	0.668571	3.28565	1.70798	3.01168	0.0396391	0.770088	4.84197	2.37903	0.919034	0	0.0354656	4.65407	8.235	4.92052	6.64213	5.46481	0.334953
TCGA-EE-A2A5-06A	3.23761	2.01653	2.09023	0.124252	0.669779	0.102907	2.82167	5.56595	1.64534	6.91417	1.54971	4.66186	0.0408797	1.73561	2.47889	0.159529	3.6891	2.29099	1.07023	2.8369	3.20512	6.64615	5.63669	0.0334444	3.19316	4.3409	1.22073	0.0443406	0.0197019	1.30828	0.301924	4.92984	1.1404	2.76635	2.61784	2.61931	4.03	0.975835	4.303	2.70019	2.64841	0	0.0246014	3.58539	7.32938	6.17138	5.42927	2.49623	1.36656
TCGA-DA-A1I8-06A	5.68454	0.0789376	1.66412	0.588667	1.10791	0.0510242	1.36267	4.39228	2.188	6.97185	4.83949	4.01838	0.201372	1.84984	2.19075	0.0841923	5.46709	5.67532	0.864078	5.5966	3.24957	7.91984	3.86448	2.51517	3.40998	3.80049	0.614562	0.12763	0	1.39456	0	0.615022	0.779694	4.61419	3.27425	1.81976	1.23358	0.704997	5.93794	3.63499	2.96436	0	0.022642	4.47008	6.99769	4.649	5.67144	2.77956	0.167406
TCGA-DA-A1I7-06A	3.1342	0.0457443	2.49685	0.211447	0.786345	0.450773	1.44214	3.97385	1.20968	5.8493	2.36021	4.79161	0.121157	1.99636	1.69275	0.170934	3.91203	5.99806	0.916278	5.76584	2.42362	7.38542	4.02428	0.0671681	2.29085	3.85669	0.523364	0	0.00861226	1.72052	0.180547	0.0486439	0.484928	4.662	1.66814	2.38725	0.0553607	2.75268	3.32676	3.50091	4.65517	0	0	5.27223	5.69411	3.65497	5.04553	2.22648	0.36226
TCGA-D3-A3CB-06A	3.43955	0.0519448	1.93697	0.396374	1.76783	0.622701	2.67599	3.89107	2.05222	7.01487	1.35154	4.84177	0.0368159	1.4864	1.94032	0.158305	5.8477	3.91325	0.71769	4.93857	3.81016	7.57857	4.35564	0.0449357	3.26645	3.01931	0.846648	0.020107	0.0114231	2.66377	0.0123031	0.206218	1.16814	4.51975	1.58302	2.50321	2.6997	2.80854	5.21441	3.83845	3.78799	0.0119455	0.033089	5.05691	6.8621	4.56145	5.30631	5.76862	0.434988
TCGA-D9-A4Z2-01A	3.82965	0.161683	1.31156	0.575892	0.622951	0.0338249	1.90007	4.02579	1.67403	7.68787	3.24153	4.55812	0.86841	1.6176	2.21499	0.158722	4.20106	2.4799	1.56518	3.55462	3.45163	7.83497	6.01144	0.237678	2.86076	4.02397	1.59872	0.125384	0.104337	2.92231	0.0264023	0.0263177	0.656086	4.26021	2.00873	2.37348	3.7715	0.693713	4.44588	2.25845	3.62914	0.00966792	0	2.46363	7.8748	5.53373	5.62644	4.2311	0.311268
TCGA-WE-AA9Y-06A	2.79781	0.332712	1.73627	0.429062	1.00751	0.227225	2.18968	4.09408	1.88019	8.02081	1.58269	4.98057	0.10454	1.9075	1.87476	0.632558	4.57905	3.32073	1.10017	5.92772	2.68891	7.62863	4.61396	0	3.18348	2.22325	0.659539	0.0233582	0.00443913	2.3907	0.171418	0.028366	1.38958	4.32068	3.73713	2.12881	0.312215	1.80836	4.14923	4.22956	3.22146	0	0.0384116	4.27227	6.71129	4.76099	6.04966	3.50229	0.854418
TCGA-DA-A3F5-06A	2.41049	0.211316	1.15384	2.68425	1.5372	0.175192	1.56882	3.51837	1.16604	7.30346	2.41791	5.08027	0.121031	2.10975	2.24643	0.0932256	3.17958	4.31007	1.09479	3.56514	4.02349	7.79549	4.84359	0	3.16044	5.2964	0.803512	0.0394454	0.00323215	0.649436	0.00695542	0	0.498321	4.98546	6.01877	2.20203	0.215606	1.49318	5.81958	2.9677	3.58822	0	0.160697	5.60484	5.84272	5.42119	5.34433	3.08313	0.185833
TCGA-EE-A2GL-06A	4.41079	0.433663	1.64464	0.26974	0.611922	0.0846524	2.85127	4.13979	1.75789	7.25041	2.09465	5.3436	0.0405779	2.14214	2.04086	0.522945	4.93905	3.91521	1.33271	3.32885	3.33596	6.71405	4.85058	0.044095	3.35276	2.89207	1.09462	0.0773417	0.011207	2.60168	0.0795809	0.23885	1.04144	4.06823	1.88014	2.18485	2.1647	2.12868	5.45714	4.29517	3.82354	0	0.0952893	4.11746	8.11736	4.95452	5.80192	4.76912	0.887337
TCGA-DA-A1HV-06A	3.20174	0.0671854	1.36866	0.266284	0.767323	0.0687723	2.96448	2.66221	1.91946	7.73673	3.19481	4.9385	0.446763	2.08019	2.59006	0.0877802	5.14875	1.78826	1.30847	4.02791	3.40127	7.85984	4.07706	0.259979	2.87497	3.81386	0.907458	0.0950879	0.0236647	2.72253	0	0.0503562	0.795512	5.15336	1.92772	3.03722	1.41458	1.52088	3.86702	3.23258	4.07399	0	0	3.85645	7.74512	5.4824	6.58648	4.57644	0.248198
TCGA-D3-A51F-06A	3.39171	0.409797	2.18717	0.732244	0.268998	0.202549	2.40709	5.11792	2.27779	7.0215	2.33351	4.29305	0.213957	1.86854	2.5162	0.139505	4.87316	3.67788	1.09898	5.14818	3.13128	7.52677	4.87417	0.643341	3.14516	3.63386	0.997638	0.0504837	0.0108716	2.78964	0.13817	3.10667	1.41494	4.46255	2.7039	1.99516	2.85174	2.80012	3.88344	3.69606	4.11761	0.0449478	0	5.71383	7.94424	5.30727	4.95586	2.96803	0.532528
TCGA-ER-A19Q-06A	4.70554	0.0441973	1.75307	0.22132	1.03543	0.0183516	2.2528	2.98697	1.33523	7.2396	1.91942	5.30806	0.117161	1.88097	1.66582	0.356202	5.12476	5.35196	0.434669	3.4127	2.95331	7.34728	4.20076	1.88451	3.49415	4.18506	0.842816	0.00490063	0	1.0943	0.104001	0.0295542	1.02556	4.15039	0.474073	2.94203	0.0534945	2.68146	3.38481	3.75876	3.15534	0	0	3.47046	9.14249	5.70027	6.60892	4.56186	0.343776
TCGA-FR-A8YE-06A	4.66641	1.09651	1.73773	1.89616	0.368616	0.0560894	2.08836	4.59713	2.15354	7.49093	3.16462	4.33274	0.349884	1.01945	2.25339	0.801875	4.61385	4.47087	1.56842	5.95142	2.52482	7.14597	4.92339	0.255101	3.15312	2.4581	1.13003	0.217323	0.0649402	2.14176	0.0236592	0.809528	1.18469	3.75366	3.04355	2.05666	5.04818	2.96197	3.12916	2.84098	3.38273	0.0115328	0.0938139	6.28826	6.94448	4.21989	4.78787	2.94935	0.71769
TCGA-D3-A5GR-06A	3.63691	0.223946	1.75034	1.17139	0.920559	0.338364	2.11611	3.98627	1.42061	7.06997	3.32307	4.6722	0.0816463	2.32903	2.07235	0.191716	4.79306	4.50471	1.726	5.99852	2.38157	7.24596	4.49153	0.383027	3.25828	4.53327	1.11951	0.0537207	0.0374015	1.72402	0.219871	0.100026	0.930834	4.16148	4.01817	2.58043	0.635784	1.75276	5.86387	2.71894	4.6737	0.0107681	0.0877555	5.33963	6.86765	4.93483	5.21616	3.65039	0.247317
TCGA-BF-AAP4-01A	3.65515	0.0702114	2.07197	0.401922	0.994816	0.0241784	1.60082	1.35022	0.756317	7.28115	1.64353	4.48897	0.136553	1.9377	2.44341	0.140716	5.39193	5.12512	0.629355	4.00011	2.24119	7.86691	4.44056	0.0289259	3.64679	4.39452	1.08697	0.00646619	0	2.25702	0.0505163	0.0541575	0.660329	4.58927	0.859347	3.19216	1.56231	1.22433	4.73543	1.83458	3.14134	0	0.20907	4.52018	8.68658	6.72078	6.75668	5.52698	0.272545
TCGA-W3-AA1Q-06A	3.44216	0.0141142	1.87386	0.757166	0.804956	0.0180448	2.56694	4.68587	1.28674	7.1546	1.6226	5.19226	0.0587842	1.06735	1.79084	0.0768825	3.97576	1.42597	2.07059	3.0538	2.62935	6.45822	4.28647	0.016228	3.07837	1.7792	1.07411	0.0427964	0.00409473	0.483252	0.106421	0.0433765	0.375507	3.28231	2.91447	1.99041	0.586301	2.09093	4.85914	3.37166	3.58152	0.0128095	0	4.01439	6.72651	4.64209	5.35511	2.6907	0.170978
TCGA-3N-A9WB-06A	3.4798	0.029435	1.30222	0.570937	0.187023	0.00813502	1.74972	2.37447	1.22566	8.01825	1.81894	4.68421	0.509453	1.68117	2.54999	0.105692	4.2079	3.34117	0.951981	3.12551	2.25531	7.30212	5.0077	0.01459	2.78621	4.18902	0.941857	0.0385121	0	2.62969	0.564392	0	0.602314	4.47926	2.44209	2.83472	0.232912	0.763119	4.01623	3.78442	2.97887	0	0.123594	3.11547	9.61293	6.48378	6.79545	3.35468	0.198926
TCGA-D9-A6EG-06A	5.24948	0.0621138	1.01325	2.06966	0.728206	0.0241734	2.13051	1.77276	0.760012	8.86697	2.27245	4.57134	0.116027	1.54529	1.65243	0.176661	5.48137	6.09206	0.338048	2.59143	2.98838	7.21386	5.16747	0.053758	3.20222	3.57422	1.50998	0.00968645	0.00823386	2.63051	0.183532	0.0117751	0.619874	3.8969	1.9161	2.24544	0	1.20782	5.17078	2.51558	4.18837	0	0.0239007	4.32382	7.57873	5.9544	7.34943	4.02851	0.447647
TCGA-EE-A2MJ-06A	2.21698	2.43857	1.93534	0.985717	0.494871	0.0590689	2.374	3.19583	1.76011	7.61574	0.78808	4.81165	0.24382	1.0456	2.13058	0.370382	3.8959	3.35989	1.47862	3.43834	3.41726	6.89013	4.74869	0.0606388	3.18637	3.74176	0.760638	0.0339395	0.00775968	3.14386	0.00835827	0.104726	0.871161	4.21394	1.37713	2.40339	0.603813	2.04101	4.03942	2.72974	3.77139	0.0121555	0.0336663	5.49275	7.86363	6.21847	5.66091	3.34318	0.29814
TCGA-D3-A8GK-06A	4.53648	0.169474	1.919	1.16814	0.512862	0.00983315	1.70965	2.73092	0.77391	7.2836	2.04933	5.37327	0.202451	1.90722	1.94974	3.04565	4.17601	5.1063	0.745767	2.59554	2.58257	6.60545	4.02851	0.478593	3.35212	3.1513	0.477141	0.069126	0	2.49161	0.0285225	0.00953947	1.30811	3.24108	2.42344	2.001	0.057086	1.56921	3.30035	4.49732	2.53121	0	0	2.80406	7.23422	4.93009	7.19601	5.83271	0.83054
TCGA-BF-A3DM-01A	6.94381	0.077612	2.32928	3.34924	1.04461	0	2.50768	5.9795	2.19117	7.00296	5.25854	5.49738	0.0891776	1.36989	2.24817	0.28385	3.94318	6.00662	0.70737	3.32576	2.54243	7.56174	4.6393	3.31083	3.28819	3.4073	1.1122	0	0	0.812051	0.0499274	1.00108	0.246897	4.06522	2.49971	2.40597	7.99863	3.00637	4.33435	3.47945	3.07765	0.0861496	0	3.62967	7.20602	6.0588	5.29328	4.67284	0.478453
TCGA-EE-A2MR-06A	3.82318	0.156352	1.98141	0.41968	0.726042	0.0428831	2.07909	3.72574	2.47819	6.91671	1.74803	4.49335	0.118291	2.06755	1.92935	0.247855	4.41503	2.72374	1.46858	4.51796	2.45422	7.31523	4.94104	0.0761914	3.68283	4.05801	0.992697	0.181466	0.00280567	1.93667	0.0851796	0.202277	1.38673	4.3083	3.70809	2.68143	5.35439	3.07115	1.94381	2.94799	4.08161	0.0087853	0	4.61975	6.89535	5.99283	5.15407	2.76775	0.510189
TCGA-FS-A1ZQ-06A	5.62833	0.041551	2.9991	0.289017	1.46972	0.0185615	2.05051	3.01281	1.06218	7.87969	3.0246	4.92113	0.155873	3.05605	2.76119	0.903271	4.69809	6.51255	0.70627	5.53602	4.25045	7.44857	3.39491	0.310939	2.85891	4.28611	0.771101	0.0678935	0.076675	3.33863	0.395108	0.0120308	0.725882	3.64965	2.46312	2.6096	0.236725	1.56917	4.24005	3.161	2.47598	0	0.0484282	4.12964	7.10057	5.37667	7.97173	7.13827	0.413503
TCGA-EB-A24C-01A	3.92141	0.0993538	1.96185	0.289323	0.578039	0.133092	2.44484	4.64433	1.57688	6.78429	0.787463	5.33934	0.909302	1.24273	1.5457	0.181073	4.08719	2.89149	1.52517	2.72704	2.42401	6.46108	5.20923	0	4.42312	2.19608	0.810491	0.0500762	0.00262139	1.09447	0	0.00562428	0.631676	4.33473	1.63141	2.21882	2.86154	1.53881	3.82303	3.31483	3.91473	0	0.022792	4.25379	7.22395	3.9465	7.29663	3.37515	0.627587
TCGA-RP-A693-06A	3.05125	0.148781	1.69692	1.04222	1.06467	0.138433	1.98691	3.14284	1.26649	7.51099	3.59227	4.99073	0.110002	1.5036	2.43721	0.512579	5.05707	2.92721	1.04461	2.6529	3.20804	7.95093	4.64327	0.224156	3.28605	4.27251	1.45321	0.0327274	0.0278527	2.86015	0.336308	0.0591722	0.816959	4.57063	4.07159	2.44671	0.466847	1.46249	5.53314	4.18121	3.51949	0	1.69924	5.70988	5.35313	5.36494	6.33129	3.45569	0.572198
TCGA-EE-A3JE-06A	2.27786	2.33675	2.17971	1.18666	0.213841	0.193584	2.53685	4.58884	2.39093	6.65776	1.89462	4.80599	0.0806763	1.47023	2.02953	0.220527	5.65664	4.695	1.48806	5.89539	2.37005	7.86896	4.90886	0.0661669	3.61432	2.87617	0.801443	0.156405	0	2.54801	0.0091354	0.105652	0.95682	4.35383	1.96093	2.47277	1.66744	2.91525	2.88546	2.53489	4.62094	0.0264469	0.0726197	6.19475	8.07351	6.00288	5.33813	2.81776	0.466208
TCGA-W3-AA1V-06B	5.15454	0.0126827	2.24625	0.154902	1.09387	0.0559794	2.80701	4.14661	2.37757	6.84052	4.06582	4.62665	0.169289	2.78248	2.63447	0.237278	6.01685	3.74184	1.98655	7.52807	3.02788	7.00349	5.30822	0.0145833	4.80169	5.04046	1.16341	0.012946	0.00734695	2.18926	0.509481	0.0235366	1.62871	3.84404	3.10633	2.77856	0.0119811	4.1616	3.72615	3.00868	4.40337	0	0	7.11163	8.30537	5.70777	5.18379	4.12646	0.373566
TCGA-EB-A3XC-01A	5.05334	0.839399	2.10619	0.0540658	1.02484	0.0432986	2.13451	2.10367	1.11488	8.07953	1.45383	5.18681	3.08174	3.10032	2.50652	0.209877	5.08273	3.71594	1.18931	4.80441	2.39932	8.17695	5.0605	0.0769211	3.89183	5.0505	0.711548	0.0933023	0	1.57032	0.108132	0.151636	0.433516	5.09669	1.89135	2.72129	1.29921	1.77748	4.21436	4.52234	2.91072	0	0	3.53151	8.25808	6.20124	6.7567	4.43454	0.204499
TCGA-FR-A7UA-06A	3.20542	0.0954062	2.50293	0.340489	0.472506	0.18778	2.80534	3.8215	2.011	6.92393	2.4339	4.40456	0.205525	1.62617	2.56165	0.0519132	5.75871	3.34638	1.47938	3.96248	3.86164	7.89058	4.57686	0.429794	2.94711	2.97928	0.834597	0.0693785	0.0348014	2.40538	0.0994953	0.220094	1.42872	5.12699	4.47409	2.13447	1.25018	3.10235	3.26848	3.73432	4.17737	0.0312384	0	5.49965	7.48302	5.21392	5.66408	3.31235	0.617749
TCGA-FS-A1ZK-06A	4.60334	0.687255	1.49918	0.103617	1.06915	0.00589909	3.25785	3.54228	1.0434	7.93905	3.1899	5.06392	0.148357	1.94526	1.65429	0.848178	4.27391	4.76401	0.831859	2.28671	2.97177	6.99657	4.10294	0.930459	3.90596	3.95	1.26236	0.0233772	0.00798716	1.54404	0.116013	0.0171004	0.601485	3.84979	2.16847	3.08578	1.95964	0.640367	5.03485	1.77087	2.71541	0	0	3.1353	8.39764	6.28002	6.06784	6.46316	0.429303
TCGA-D3-A51T-06A	3.18555	0.0490877	1.87058	0.837722	0.475551	0.0747403	2.84183	4.57804	2.05444	7.29716	3.67204	4.51221	0.480576	1.44181	1.99742	0.123457	4.58075	2.41012	0.824648	3.30661	2.10602	7.12706	5.4865	0.20828	3.70935	2.72793	1.4758	0.0745028	0.0922625	2.29372	0.0185435	0.0276379	0.601215	4.53261	1.94018	2.35113	2.97714	1.22194	4.09528	3.08341	4.02492	0.0135253	0.037429	4.79616	7.49719	6.25534	6.96426	2.47527	0.575945
TCGA-FS-A1Z0-06A	4.85264	0.407644	1.86409	0.232224	0.227167	0.0456601	3.30976	5.16595	1.60976	6.95868	3.02555	5.19811	0.191138	1.61528	1.91601	0.161762	4.23128	3.67486	1.6644	2.13385	2.73949	6.87869	6.02942	0.0678671	3.76135	4.25871	1.04004	0.0183781	0.00696719	2.15759	0.146548	0.176279	0.933667	3.58837	3.07043	2.31202	1.48281	1.67766	4.00566	3.83992	4.27611	0	0.0302556	4.08114	7.28614	6.70768	5.4238	2.50127	1.06779
TCGA-RP-A6K9-06A	3.94346	0.183051	1.85534	0.190424	1.2367	0.104404	3.23293	3.00917	1.89927	7.59668	1.57153	4.8706	0.236386	0.661772	2.03373	0.155906	3.86433	1.1381	1.10679	2.79281	3.43873	7.12545	4.40099	0.0586747	2.65102	1.45968	1.13734	0.0263237	0	0.958856	0.455024	0.0398411	0.973762	4.38564	2.33935	2.64236	1.14374	1.96515	2.71664	3.36479	3.65888	0	0.37494	5.43279	4.49539	5.47611	7.36548	4.05728	0.840132
TCGA-EE-A20H-06A	4.95504	0.455362	2.41814	0.492853	1.17116	0.0417283	3.65559	4.74132	2.30994	7.53365	5.46278	5.20574	0.42405	3.50858	2.54669	0.598184	4.22594	5.34399	1.22408	1.81678	2.86117	7.21505	6.19203	1.01244	2.65384	5.20772	0.929097	0.222985	0.0108855	2.66056	0.223144	0.410778	0.753901	3.93674	3.88627	2.93466	3.62141	1.48335	5.28636	3.84304	4.02734	0.0170417	0	4.72524	6.25773	5.34674	5.43287	4.3452	1.35269
TCGA-WE-AAA4-06A	3.5	0.0550594	2.91185	0.561076	0.349692	0.00826681	0.913339	1.02469	1.40902	7.64681	0.946354	4.97492	0.0537726	1.3639	2.32418	0.251982	4.1754	4.42338	0.413584	5.30697	3.24977	7.75223	3.12754	0.100717	1.80557	3.5332	0.623166	0.00659571	0	3.00322	0	0.108412	0.932089	3.46293	0.90547	2.35617	0.0481169	1.12249	3.15945	3.64555	1.53849	0	0.155262	3.38348	6.95262	3.96028	7.05474	3.70974	0.822856
TCGA-W3-A828-06A	2.34056	0.125838	1.84385	3.30295	0.536622	0.538685	1.826	3.53435	3.93335	7.24717	2.51256	3.8512	0.877791	2.62645	2.12254	0.544118	4.55526	2.90512	1.52347	5.60893	2.91547	7.17307	4.46446	0.1344	3.25928	3.01338	0.777556	0.0809988	0.524926	2.79502	0.0499662	2.00962	3.06417	3.45822	2.40202	2.18577	4.66972	2.29301	2.39018	2.80224	3.39443	0.0604144	0.308787	7.76022	7.03264	5.15479	4.87186	2.97421	0.940298
TCGA-D3-A3C6-06A	4.49688	1.17892	1.44157	0.149642	0.614213	0.0468327	2.6393	4.85462	1.71767	6.92884	3.27467	5.86576	0.208822	2.53203	2.31363	0.273472	4.20987	2.33508	0.786942	3.99073	2.43395	6.46511	5.61263	0.204773	2.94622	3.35762	0.721722	0.00541223	0.00918455	0.327756	0.0583634	0.365192	0.995916	4.55983	1.37078	3.58946	0.415556	1.34197	4.18372	3.65105	3.99001	0	0	4.76973	7.24489	5.64927	5.953	2.6559	1.08653
TCGA-D3-A2JP-06A	3.12492	0.0750201	1.08062	0.163617	0.378491	0.346927	1.54751	4.08323	1.2137	8.00041	1.64389	4.04674	0.0418745	1.48635	1.9097	0.0450436	4.16734	1.37232	0.811886	4.48511	1.59456	7.53461	5.00459	1.11206	2.55604	2.7567	1.06583	0.0749219	0.00579601	2.08978	0.0278852	0.108108	0.854111	4.47134	1.16477	2.16931	7.41037	1.73352	2.78765	2.35829	2.96967	0	0	5.40495	7.67993	6.83826	5.34308	3.20937	0.6243
TCGA-D3-A1Q4-06A	2.85419	3.37978	1.59678	1.5159	0.910171	0.440281	2.07251	5.92685	2.11512	7.01661	5.65369	5.21234	0.155463	1.76706	1.23924	1.51422	3.94638	3.53398	1.07085	5.03965	2.00468	6.8872	4.60745	1.48864	2.48324	3.91079	0.717869	0.0373258	0.0152176	1.76972	0.236607	2.26951	2.20909	3.8361	4.10238	2.04428	3.41007	1.74448	4.40081	1.87381	3.42985	0	0	5.63506	6.14906	4.19302	4.71664	3.91344	0.341648
TCGA-FS-A1ZN-01A	5.3546	0.0553984	1.75681	2.53667	0.545984	0.179715	2.39218	7.19984	1.31987	7.51629	4.0822	4.914	1.60209	1.86045	2.11145	0.1209	3.99547	3.11395	1.60981	2.78923	3.18552	7.20718	4.67632	0.0451552	3.40824	3.28003	1.4462	0.015181	0.00287846	0.32119	0	1.89179	0.280129	3.73486	1.56558	2.24932	3.65089	2.20985	3.90544	1.90964	3.71475	0	0	4.49561	7.02296	6.11907	6.13676	2.50372	0.323811
TCGA-RP-A694-06A	2.57711	0.0406986	2.44021	0.54395	0.509589	0.0696337	2.97218	3.77035	1.77072	7.95844	2.04586	4.93159	0.195648	1.30979	2.10853	0.922177	4.7188	2.54155	1.63334	2.78105	3.40877	7.44547	4.53998	1.4428	3.65083	3.62309	1.21182	0.0374349	0.0283606	1.10968	0.270067	0.0379432	0.469754	4.38916	3.0612	2.49905	1.48526	0.976881	4.5275	3.66211	3.23565	0	1.07596	5.6156	7.73594	6.18461	6.92181	3.91528	0.780959
TCGA-W3-A825-06A	7.12862	0.238052	1.6319	3.32949	0.332161	0.125202	1.78271	5.11811	1.87307	7.69355	5.80125	4.62742	0.128552	2.71977	2.2301	0.684316	4.49471	5.82061	1.52913	3.78362	3.58412	7.0943	5.62163	0.148792	3.98122	3.70563	1.5181	0.182622	0.184583	2.3833	0.536019	0.34448	2.68259	4.3963	3.61244	2.30329	0.468272	1.75637	3.5462	2.13648	2.99885	0.0123046	0.0673661	6.43039	6.88781	6.27835	5.82747	1.96102	0.941293
TCGA-FS-A4F2-06A	3.98778	0.0561112	1.71197	0.366452	0.95426	0.0693999	2.14544	2.25451	0.707947	7.3415	4.63474	4.41243	0.122762	1.67811	1.95906	0.0403161	3.8132	4.27123	1.36409	4.78294	2.15893	6.72886	4.46439	0.0791148	4.27975	3.35825	0.856751	0.156156	0.0116295	1.99389	0.0433712	0.0371357	0.595369	4.23009	3.79911	3.1406	3.28758	1.57694	5.77497	3.29956	3.97319	0	0.0253353	4.10984	7.17053	5.74756	6.1011	4.34218	1.3623
TCGA-FS-A1YW-06A	2.89588	0.299857	1.36456	0.293017	0.737984	0.0626252	2.76306	4.71986	1.79953	8.33969	2.07375	5.06882	0.108599	2.00809	1.89739	0.344954	4.43161	0.647159	1.26	1.65441	2.26595	6.73463	4.18047	0.0114591	3.78454	0.953965	1.47694	0.0842533	0	3.57919	0.385751	0.0367791	0.467834	3.94924	3.84201	2.37911	0.10909	3.95779	5.29549	3.78468	3.99223	0	0.189478	5.23089	7.3493	4.48719	6.93252	2.90367	0.830117
TCGA-DA-A3F8-06A	2.84288	0.0405233	1.89926	0.276686	0.618813	0.0580096	2.43498	3.83318	2.01592	7.3922	1.7243	4.44995	0.0706776	1.09888	2.13286	0.23023	4.42187	3.30297	0.969735	2.95714	2.79712	7.92089	4.76707	0.102656	3.05436	3.44553	0.434572	0.0311277	0.00296737	3.39034	0.0190747	0.190941	1.26962	4.69653	2.49894	2.01741	3.02914	3.58728	3.80434	3.69668	4.19643	0.0548663	0.100453	3.5335	6.90557	5.6996	5.1059	4.78161	0.258593
TCGA-DA-A95Z-06A	2.14075	0.103245	1.49596	0.0182842	0.457987	0.0855009	2.68336	3.4238	1.75327	7.57898	2.53112	5.49886	0.291789	2.62323	2.60805	0.100865	4.95283	1.66757	1.20532	1.25178	4.19314	7.58933	4.95616	0	3.04654	4.14143	0.933967	0.0116592	0.186348	1.88569	0.00712595	0.0141712	0.790255	3.35033	3.21904	2.87289	0.395384	1.3942	5.19636	3.99998	2.69457	0	0	2.39062	3.46821	6.05507	7.02301	1.64199	0.304224
TCGA-FS-A1Z3-06A	3.01616	0.548841	1.78649	0.719347	0.547815	0.0765743	2.6241	4.61268	1.43824	6.92985	2.40162	5.27203	0.139605	1.86089	1.8211	0.217185	4.60321	2.9527	1.58187	2.50993	1.98229	6.19115	5.39814	0.0108331	3.49877	2.76634	1.04739	0.0521091	0.00545413	2.19468	0.129423	0	0.816905	3.88877	2.4464	2.35386	0.591975	1.82393	3.99371	2.77409	4.08286	0	0	3.94691	4.94496	4.62657	4.93209	2.6262	0.478593
TCGA-ER-A19E-06A	4.84401	0.0783894	1.2936	0.86996	0.615274	0.102145	2.85168	4.75975	1.05172	7.1987	3.19107	5.15646	0.404063	2.47219	1.53532	0.087429	3.48703	3.7168	1.08392	2.64187	2.32633	6.69488	5.77718	0.057385	3.31708	5.2811	0.971658	0.0510265	0.071734	1.00446	0.19949	0.084364	1.48997	3.83656	3.21385	2.07419	0.793072	0.725635	2.53537	1.94878	2.92932	0	0.0318438	5.53211	4.92299	6.69828	4.91915	1.74874	0.545995
TCGA-D3-A2J9-06A	2.78427	0.181323	1.84613	0.531207	0.516937	0.126775	2.87052	3.71748	1.47189	7.19279	1.48852	4.5982	0.121248	1.14768	2.2367	0.146028	5.06752	4.81982	1.35533	4.44311	2.80836	7.48183	4.79713	0.20676	3.35557	3.18002	1.26988	0.078816	0	1.60012	0.0255637	0.388324	1.54913	5.53018	2.12234	2.12482	3.03094	2.87554	3.8192	2.94567	3.72291	0.125805	0	6.19672	7.37782	4.90611	5.04951	3.85128	0.519242
TCGA-EB-A6R0-01A	3.72246	0.222604	2.20249	0.157822	0.53165	0	2.02174	3.72942	0.833116	7.46735	2.66407	4.88131	0.377855	1.93846	2.56776	0.0274257	4.23253	2.16504	1.66239	3.83127	2.87781	7.33558	5.23843	0.0125339	3.92304	3.92244	1.98346	0.102383	0.00315958	2.14236	0.013567	0.0135234	0.26026	4.47445	2.15745	2.75321	0.456738	1.45472	4.0136	2.73704	3.54218	0	0.0274322	2.87644	6.88606	5.69019	6.13986	3.51558	0.503943
TCGA-EE-A3J7-06A	4.18397	0.0675694	1.51446	0.0313711	1.16326	0.447776	2.32337	3.24898	2.0799	7.52055	2.70067	4.71265	0.0412098	3.53325	2.21423	0.0731431	4.75456	1.56243	1.59767	1.42835	3.50708	6.48456	4.55047	0.0225641	3.27251	3.14829	1.02957	0.0446983	0.0338839	3.08284	0.55102	0.00612332	0.384443	3.51914	5.45078	2.26733	0.332021	1.28458	6.41887	3.59094	3.53898	0.0089371	0.0248013	2.81959	5.15835	6.01327	5.64377	3.50982	1.23601
TCGA-FS-A1ZW-06A	4.05392	0.0242672	1.93033	1.17995	0.213466	0.247692	2.55751	5.74779	1.50451	6.68273	2.86202	5.22854	0.147482	1.55082	2.10973	0.0184614	6.63256	4.51454	1.15966	2.45343	2.35824	7.73746	5.44306	0.268958	4.39375	4.6921	0.855409	0.0641327	0	1.72889	0.110033	0.16156	0.162721	5.15881	3.28753	2.49747	2.32572	1.73444	4.0979	3.45032	4.608	0.0809376	0	5.84411	7.77738	5.97653	5.61398	4.75361	1.84
TCGA-EB-A4P0-01A	2.25661	0.0849841	1.18918	0.0741454	0.17218	0.0992363	2.33301	3.28169	1.66138	8.06579	0.731708	3.83339	0.262591	1.65978	3.22744	0.218833	3.84854	1.58782	1.40052	3.46841	1.79232	6.35972	5.38241	0	2.40205	2.15972	1.01218	0.0936992	0	1.28789	0.203129	0.0269246	0.853354	4.38615	1.1497	2.79342	2.49857	0.660309	2.60387	3.53201	2.55534	0	0	2.02134	7.47239	5.0623	6.60385	2.87506	0.1238
TCGA-RP-A690-06A	2.9258	0.247509	1.44317	0.398824	0.585476	0.0353233	1.96662	3.59958	1.73267	7.89555	1.34793	5.40584	0.149519	0.247043	2.02537	0.275827	4.43747	1.90078	1.35675	1.57373	1.87907	7.01739	4.57373	0.0781889	3.06455	0.468881	2.13358	0.148875	0	2.86308	0.00867394	0	0.289333	3.73166	1.7088	1.91519	0.185409	4.44988	3.02682	3.34392	3.41344	0	0.0349263	5.50715	7.15422	4.30727	7.47723	2.98991	0.778008
TCGA-EE-A29W-06A	2.89009	3.84274	1.56129	0.351391	0.649404	0.115201	1.58376	4.71135	3.08912	6.60497	1.44698	4.97514	0.147582	2.58027	1.62661	0.835822	3.85386	2.00719	1.42902	5.31698	3.06671	6.65458	5.24029	0.037548	3.32756	5.06147	1.11193	0.0333621	0.0031826	1.81925	0.860845	0.00682686	2.02598	3.98183	5.75626	1.31317	2.18571	1.66626	5.86556	3.80107	3.05163	0	0.0547415	5.45812	6.03013	6.29862	5.05845	2.50866	0.37941
TCGA-FS-A1YY-06A	3.27561	1.60099	1.3731	0.128874	0.945191	0.0304072	2.36375	2.78344	1.18209	8.31119	2.74955	5.77455	0.476126	1.62772	1.95324	0.0749632	4.57626	2.74054	1.15632	3.86369	1.72617	7.4092	4.3213	0.0182958	3.8103	1.73461	1.46442	0.0678086	0.00922319	3.36227	0.068145	0.00495965	1.19511	4.84421	3.00837	3.04958	0.102093	0.888339	4.39749	3.99765	3.01386	0	0	4.83098	7.26663	4.19803	7.41323	3.4571	0.796664
TCGA-DA-A3F3-06A	2.77203	0.286403	1.55294	0.193687	0.633368	0.0522039	2.18215	5.53779	1.65278	7.94965	1.66389	5.2379	0.183048	1.35709	1.52406	0.24431	4.05459	1.36144	1.30992	1.01026	2.36129	7.83983	5.29178	0.0521325	3.43123	3.5722	0.999571	0.0233595	0	2.75707	0.0284586	0.0114141	0.240916	3.94471	1.97392	2.12566	3.03038	2.04722	4.68566	2.40212	3.75162	0	0	4.53877	7.34342	6.09037	6.14106	3.13636	2.22761
TCGA-ER-A19P-06A	3.30404	0.27136	2.07249	0.253752	0.229448	0.20278	2.5979	4.13174	1.91278	6.58801	1.77669	4.77241	0.151614	1.76879	2.40788	0.152344	5.28706	3.09025	1.17032	4.04697	2.85775	7.13524	4.98555	0.0762219	3.33427	3.55469	1.25435	0.189533	0.0162967	2.59391	0.0210343	0.12146	1.41334	4.63355	2.6116	2.23026	5.11238	2.74972	2.99375	3.23426	4.14747	0	0.33183	2.80686	6.70804	4.78767	4.96018	4.09417	0.527061
TCGA-DA-A1IB-06A	3.39395	0.0904056	1.68488	0.790846	0.350531	0.206339	2.65058	4.60375	1.68165	7.19593	2.27022	4.45143	0.874767	1.46033	2.18741	0.135136	5.79406	3.83156	1.19949	4.92382	2.33763	7.39522	4.90256	0.117747	3.16794	3.4705	0.847845	0.079411	0	2.0506	0.0529837	0.363817	1.53136	4.4716	2.79112	1.84659	1.04578	3.08509	2.9689	3.40064	3.55438	0.0120404	0.0659465	6.16409	7.17149	4.90939	5.12137	3.41653	0.653508
TCGA-EE-A2GH-06A	3.19202	0.109198	1.2244	0.558884	0.265913	0.635658	2.14397	2.78748	1.99195	7.10556	2.38313	4.56929	0.109953	1.41293	2.43076	0.191732	5.26865	2.27828	1.40858	5.20244	2.40527	6.78226	5.14994	0.239937	2.39931	2.46551	1.27332	0.0959932	0.00467748	2.05578	0.0496124	0.982923	1.09501	4.98994	1.71645	2.11842	1.45965	2.24439	4.62809	3.20182	3.32419	0	0.0404487	4.68537	7.71617	4.97012	5.77665	3.04802	0.571981
TCGA-EE-A20C-06A	4.98432	0.311352	1.08694	0.602349	0.651791	0.809981	2.07444	5.9824	2.23015	7.68081	2.62553	4.90102	0	1.05997	2.02979	0.159011	3.47214	4.17811	1.40153	4.5215	2.95827	6.79014	4.73731	0.122069	2.8148	2.56784	0.19767	0.0140584	0.00797958	2.70877	0.00859509	0	0.119936	3.68945	2.87896	2.27072	5.8559	5.46156	3.57229	3.41028	3.72242	0	0	2.24559	5.87851	7.62275	5.79717	2.6643	0.659182
TCGA-ER-A19B-06A	4.7615	0.0275915	2.16832	1.96091	0.749078	0.222632	1.18354	3.98546	1.93094	7.37459	2.53105	4.9022	0.0995916	1.68202	2.04993	0.0721871	3.57204	5.40284	0.966997	4.65098	2.06586	7.21195	4.045	2.53578	2.86955	4.13311	0.666062	0.132371	0.00903206	2.54189	0	0.329157	1.0577	3.92247	2.83713	1.90845	7.86313	0.516039	4.86275	3.40023	0.849298	0	0.0519403	2.85118	7.35448	5.27939	4.7652	3.22708	0.201255
TCGA-WE-AAA0-06A	4.48224	0.0455862	1.51726	0.372073	0.825299	0.0271096	2.21222	4.10151	0.858931	7.82365	2.42101	4.58723	0.0590563	1.20854	2.09416	0.148921	5.22293	2.49371	1.06444	2.75387	1.83825	7.6643	4.60411	0.205933	3.74005	3.73944	0.817699	0.0482811	0	3.19239	0.00664267	0.0521382	0.577701	4.42112	1.15717	2.23551	1.55143	2.22625	3.2637	3.12355	3.28226	0	0.0789628	4.49524	8.73343	6.96412	7.21815	4.20257	0.545448
TCGA-YD-A89C-06A	4.58969	0.0715462	1.00245	1.38937	0.292696	0.141928	1.65076	4.59486	1.14837	7.60203	2.7258	5.36355	0.638448	1.5127	2.06947	0.0703255	3.74587	4.32689	1.45591	1.87074	2.43713	6.44101	5.87095	0.0726097	3.47879	3.78162	1.34578	0.0582701	0.069406	3.68908	0.104946	0.062908	1.23096	6.18473	3.7028	1.6482	1.09456	0.448652	2.71637	1.93202	2.40956	0	0.0323994	4.35488	7.53689	7.05779	6.11045	1.84762	0.646443
TCGA-DA-A1I2-06A	4.38633	0.0659019	1.84671	0.213808	0.808481	0.0608534	2.54625	4.65865	2.17127	7.85668	3.50305	5.09998	0.181987	2.27213	1.65836	0.162507	3.95051	3.22524	1.51769	3.27848	3.88901	7.14715	4.68885	0.54418	2.97296	2.89867	1.20428	0.0685577	0.11463	0.96416	0.204123	1.90336	0.550857	4.23806	4.56673	2.68825	3.37589	1.01552	5.39546	4.36303	4.33131	0	0	3.56692	6.55209	5.43786	6.2366	3.7722	0.248213
TCGA-EE-A29E-06A	5.64002	0.0133732	2.42521	1.72993	0.881787	0.0318955	2.13402	1.36727	0.191644	7.99466	2.07248	5.19912	0.0693482	2.0452	1.98006	0.0599396	6.28194	4.54412	0.973284	7.33372	1.68082	7.17641	4.68601	0.764829	3.61573	4.55772	0.702034	0.0204279	0	2.74896	0.105869	0	0.239102	4.94597	0.773279	3.17604	0.0559992	0.599334	2.99202	4.07695	3.74831	0	0.0252842	2.37567	6.88818	5.83207	6.57414	6.62613	0.220361
TCGA-BF-A5EO-01A	5.70597	0.0928119	2.48072	0.72347	0.463898	0.133853	0.895757	1.51108	1.30486	7.73547	1.72168	4.85543	0.953774	1.90336	2.93303	0.230158	4.18827	5.05375	0.491295	6.1852	4.62888	7.56895	3.52301	0.50084	2.57546	3.43715	0.931288	0.0815329	0	2.74051	0.046174	0.0169075	0.631666	3.47609	0.685261	1.74907	4.34544	1.00733	3.75462	3.69169	0.885643	0	0.25366	4.13224	8.51147	5.466	6.93383	4.97617	0.367031
TCGA-EE-A2GK-06A	4.72259	0.674362	1.917	0.858176	0.166195	0.152505	2.60097	4.83739	2.33435	6.99492	2.0643	4.72083	0.191808	1.35004	2.50157	0.78952	5.00742	4.18861	1.45834	5.01759	2.52011	7.26076	5.19902	0.849333	3.43533	4.01379	1.17056	0.224604	0.0152144	2.40106	0.0525842	0.69642	1.79739	3.64857	3.13943	2.01541	0.0124374	3.226	2.96859	3.55234	3.55759	0	0.0330969	5.83849	7.07666	4.92181	4.80098	3.0989	1.02068
TCGA-FS-A1ZA-06A	4.7096	0.942901	2.06222	0.349576	3.14991	0.0422721	2.58461	4.49219	1.01368	6.317	4.45143	4.83986	0.314152	1.45622	2.16647	0.0937964	3.61704	2.17074	1.08433	6.15249	2.74918	7.11574	4.26273	0.0218644	3.62619	4.41098	0.938127	0.0338069	0.0110289	0.714732	0.992806	0.0865216	0.874848	3.7925	4.75872	2.93235	1.30248	0.827791	5.19603	2.68127	2.60231	0	0.0240327	4.09795	7.67125	5.55021	4.39985	3.48121	0.273876
TCGA-ER-A19M-06A	3.82274	0.0384798	2.68981	0.163967	0.634789	0.0149006	2.10884	4.52794	1.94721	7.00144	2.15355	4.9861	0.156197	2.69512	2.32892	0.146286	4.5863	4.26121	1.25631	4.83935	3.43743	7.66521	6.03289	0.457569	3.37043	4.02374	0.452227	0.0236908	0.0101115	2.33228	0.181255	0.0144563	0.666934	4.73269	3.27899	2.2367	0.243439	1.84877	5.33707	3.80181	3.44937	0	0.029315	4.70946	8.06351	5.27712	6.48572	3.47158	0.309761
TCGA-EB-A5UM-01A	1.65814	0.152428	1.25148	0.0255696	0.365245	0.108982	2.26861	3.46086	1.16779	7.72366	1.91326	4.69801	0.661199	1.34182	2.61115	0.132099	3.96715	2.86387	1.08277	2.88102	1.65478	6.75421	4.70501	0	2.50979	2.26819	1.30662	0.0875566	0.0591934	2.26398	0.235142	0.0296421	0.570608	3.54553	1.69207	2.31402	0.506897	0.999557	3.94847	3.74703	1.9168	0	0	2.37848	6.47618	4.32697	5.52635	3.00113	0.5249
TCGA-EE-A180-06A	3.30588	1.28306	2.52103	0.387757	0.788095	0.0121876	1.70666	4.09795	1.59753	7.66258	1.165	5.54302	0.177361	1.05361	1.5299	0.116165	3.89438	3.86016	0.74235	3.02331	1.97105	7.27958	5.109	0	2.4948	3.07674	0.850248	0.0385189	0.00276126	0.35917	0.020695	0.00592404	0.507417	3.99659	0.431868	1.86445	1.2604	0.631683	5.7591	3.04479	3.18384	0	0.0239991	2.69145	5.91434	4.90017	5.80429	4.4629	0.273525
TCGA-FR-A7U8-06A	4.86446	0.104646	2.25119	0.0586571	0.460191	0.0595446	2.1254	4.94913	1.97675	7.67784	3.69256	5.42994	0.0377613	1.91636	2.35281	1.13401	4.31672	4.27451	0.754434	1.96628	2.04262	6.88395	4.74339	0.839852	3.21582	2.65789	0.871067	0.0610149	0.0117191	2.47159	0.367344	0.0818736	0.41776	3.82298	3.42907	2.36296	2.36887	0.691265	4.60684	3.69885	2.29032	0	0.162237	2.75685	7.86444	3.9635	5.61895	2.56238	1.38452
TCGA-Z2-A8RT-06A	3.45062	0.637771	1.68672	0.0623278	0.699052	0.0155522	2.55166	5.12794	1.17809	8.13654	0.950435	4.83969	0.707238	1.32089	2.11485	0.249188	4.24409	3.44798	1.27905	3.09115	1.95846	7.28183	4.77779	0.0551449	3.28295	4.29663	0.768816	0.061032	0.024508	2.41433	0.00379923	0.648676	0.969246	4.45391	3.01171	2.3154	4.22574	1.29533	3.55522	3.42139	3.79508	0	0	3.35669	7.66145	6.75551	5.72224	4.77902	0.180594
TCGA-EE-A3JH-06A	4.08077	1.04825	1.76343	0.274214	2.13795	0.163824	2.53963	2.91305	2.12119	7.54973	1.66339	4.45412	0.81987	1.86886	2.22773	0.192355	6.07627	4.48293	0.767499	5.0708	3.61925	7.61279	3.8966	0.282326	3.21231	3.41846	0.953526	0.0379244	0.00434653	2.9969	0	0.0550334	1.53965	4.65186	3.50008	2.16077	0.427596	2.66382	5.68231	3.62133	3.45536	0.0135947	0.0376195	4.87329	9.93072	5.10351	6.04484	3.67026	0.281868
TCGA-ER-A19G-06A	5.36037	0.0287859	3.34055	0.607089	0.819351	0.100135	2.20847	3.56573	1.00099	6.91319	2.70782	4.93262	0.0686227	1.70793	2.00004	0.0556743	3.93581	4.95983	1.20566	2.62432	3.85564	7.16865	4.81996	0.6657	3.94123	4.20634	0.642295	0.0189557	0.003598	1.83964	0.0269157	0.0531692	1.043	3.74886	0.951821	2.02823	2.43427	2.18017	4.09886	3.32122	4.21646	0	0.0312024	3.9196	6.42638	7.0104	6.60071	4.0376	0.0834123
TCGA-EE-A3JI-06A	3.03218	0.0404934	1.65793	0.014052	1.33867	0.28066	1.41255	5.16885	0.994618	7.45975	1.48232	4.36634	0.072594	1.23101	1.55254	0.0989712	3.97761	1.63014	1.86773	0.62186	3.92455	7.5909	5.04063	0	3.94681	4.24064	1.61239	0.0222859	0.00254193	1.85685	0.133427	0.0163004	0.513741	3.82583	0.401888	2.34767	2.55285	1.70426	5.53672	3.56821	3.9972	0.00796102	0	4.4154	5.67183	1.465	5.76716	1.54381	0.530444
TCGA-BF-A1PU-01A	2.08788	0.21879	2.90504	0.00756197	0.650407	0.0534403	1.66565	3.84705	1.80199	7.22085	0.666442	4.33163	0.510827	1.74276	1.91856	0.200621	3.46564	3.48355	0.730486	3.18907	2.15713	7.20224	3.63704	0.0108326	2.92428	2.83794	0.869019	0.00961498	0	1.79176	0.115899	0.0631445	0.68824	3.94592	1.64991	2.74215	1.96628	0.48217	3.90557	2.45811	2.35738	0	0.0237252	3.39762	7.79006	5.05615	7.12575	5.11852	0.689403
TCGA-EE-A2A1-06A	3.04192	3.08686	2.67174	0.238562	0.87139	0.117314	2.37134	3.36501	1.97687	7.44206	0.673227	4.92579	0.0258208	1.92023	2.36237	0.48516	4.81966	3.29804	0.601806	3.47438	2.66835	7.53345	4.05879	0.0280712	3.15748	2.84045	0.968382	0.0187397	0.00710485	2.39258	0.169914	0.203008	1.89224	4.13353	2.2865	3.12039	0.541616	2.22717	4.73854	3.36414	3.01801	0.0276684	0.17591	4.45243	7.35751	5.21628	6.44803	5.62868	0.348436
TCGA-BF-AAP1-01A	3.91587	0.227591	1.90508	0.0662674	0.344432	0.0725391	2.81134	3.75375	2.60335	7.19488	2.76365	4.68225	0.901038	2.12413	2.39532	0.147299	4.1674	2.79573	1.15116	5.22554	3.54406	6.57128	5.31313	0.0121057	3.16226	2.53953	1.46313	0.0888828	0.169818	2.81557	0.149896	0.0641562	0.623193	4.83733	4.03525	2.8568	5.42593	0.753562	5.00056	2.96536	3.35092	0.037837	0	3.50463	5.88614	5.43666	6.33664	5.04156	0.176034
TCGA-D3-A3BZ-06A	3.45347	1.73879	1.77941	2.52535	1.23324	0.327377	2.37013	4.01138	2.62487	8.94887	2.60927	4.886	0.0702207	1.23821	2.3155	1.27433	4.55317	5.15578	0.599001	6.32801	3.30494	7.85082	4.07469	0.112901	4.83695	4.58221	0.771661	0.0194049	0.00368373	3.93667	0.0923511	0.0620227	2.21344	3.58955	2.74907	2.43208	0.104561	1.98321	5.09052	2.88463	2.77872	0	0.09377	7.90237	8.18494	5.5625	5.67271	3.92968	0.458752
TCGA-QB-AA9O-06A	3.265	0.073092	1.0546	0.0780538	0.450402	0.0778495	1.22725	1.86761	1.42514	8.01343	2.01059	3.81206	0.13449	1.41433	2.91155	0.0978044	4.18667	3.38413	0.667309	3.79126	3.11369	7.65126	5.85329	0.213447	2.96767	2.87291	0.685371	0.050144	0	1.3018	0.0231659	0.0154354	0.851065	5.09151	1.927	2.96712	0.0464508	1.10639	4.8806	4.6989	3.03417	0	0.178301	3.26517	7.81468	5.82461	6.84889	3.85566	0.386229
TCGA-ER-A19L-06A	3.50833	0.127754	2.3762	0.303345	0.461736	0.381033	1.55364	4.55301	2.23288	7.81707	2.05182	4.31435	0.0734412	1.81031	1.21985	0.224921	4.16265	3.55924	1.11608	2.4017	2.55441	7.77078	4.84934	0.118	2.69739	1.10656	0.833537	0.0403406	0.0456145	1.23911	0.0887492	0.157027	0.84134	3.74632	2.91647	1.96511	5.70503	1.3337	3.83582	2.02484	2.97978	0	0	3.93249	4.46015	1.96952	5.17382	6.34663	0.113752
TCGA-D3-A1QB-06A	3.16987	0.0671897	2.5112	0.106345	0.641759	0.0372519	2.39298	3.2535	1.36434	7.81554	1.24707	5.26785	0.0543803	1.68208	2.39919	2.34327	4.57039	3.20808	0.566583	3.09596	3.16191	7.70048	3.44396	0.129659	3.48495	3.36288	0.562051	0.129427	0.00567013	3.75786	0.503755	0.0361496	0.886479	4.10172	1.24885	2.54041	0.0275739	1.85797	2.32651	3.87346	2.70592	0	0	3.72783	7.90932	5.42284	7.09603	5.71278	0.357949
TCGA-EE-A29C-06A	3.93933	4.45099	2.2809	0.295102	1.50471	0.115032	2.2982	2.16649	1.44269	9.02481	1.36432	5.32414	0.0471781	1.89883	2.49618	0.527569	5.16844	3.10993	0.470811	4.92094	2.91264	7.48291	3.88763	0	3.44304	5.35328	0.791724	0.00865415	0	2.70454	0.062202	0.0209659	1.53404	4.65386	2.50329	2.8677	0	1.36396	4.39352	3.20937	2.87394	0	0	5.79138	7.92731	5.45973	7.46038	6.75069	0.112675
TCGA-BF-AAP8-01A	1.84904	0.384234	0.745969	0.338479	0.229136	0.0980465	2.7424	2.59602	1.24218	8.37032	2.18779	4.69544	1.92157	1.53015	2.93908	0.135999	3.8164	1.79211	1.2733	3.6191	1.60045	6.75713	5.21635	0.207263	2.22587	1.54922	1.55876	0.087199	0.626179	0.625726	0.318617	0.174857	0.770986	3.73308	1.71195	2.57317	1.02685	2.77878	3.21641	2.47451	2.87075	0.0158876	0	4.98677	7.57009	3.60301	6.85522	3.48914	1.13073
TCGA-D3-A3MR-06A	4.30065	0.083622	1.45459	0.705958	0.179983	0.464647	1.39551	4.46535	2.01467	7.89379	4.4845	4.06317	0.213419	3.08543	2.91414	0.228588	5.10024	3.65819	1.19416	5.8758	3.12576	7.78355	4.63957	1.2225	3.51164	2.78752	1.81631	0.1451	0.0233895	1.50313	0.0126466	0	1.45498	4.37075	2.37167	2.43835	0.157931	1.44562	3.50122	3.57941	2.03723	0	0	5.95649	7.72774	6.64926	6.16664	2.52501	0.746016
TCGA-D3-A2JO-06A	3.75412	0.265184	1.96468	0.445136	0.648931	0.0821256	2.57689	3.33639	1.3142	7.09393	2.06941	5.2269	0.0969083	1.40771	1.77119	0.146506	4.98408	5.16756	0.77084	3.17358	2.16261	7.2016	5.35966	0.112357	3.9054	4.63084	0.88681	0.01033	0	2.11911	0.00631245	0.0617192	0.749146	4.45879	1.25862	3.00836	0.0656229	1.63033	4.6898	3.40558	4.35827	0	0.0751294	5.83733	7.21588	6.26212	5.74464	3.71828	0.297116
TCGA-D3-A3CF-06A	2.86353	0.293028	2.22836	0.783147	0.571091	0.14084	2.16492	3.39648	1.43552	8.4494	1.61677	5.58564	0.122198	1.49392	2.12902	0.259934	5.20974	4.34932	0.86162	4.64079	2.65917	7.47214	5.05571	0.0455227	3.77162	3.51198	0.87261	0.0454388	0	1.99148	0.0370784	0.192477	1.13048	4.55612	1.57666	2.34937	1.36301	1.94425	2.35251	3.81675	3.53239	0.00908704	0	5.75188	7.96126	4.96267	6.87834	3.60607	0.454474
TCGA-GF-A4EO-06A	3.35286	0.107435	2.05339	0.50206	0.437058	0.672525	2.24514	4.53597	1.77958	7.09079	3.7464	4.48183	0.186121	2.21867	2.40279	0.0264965	6.28586	4.72312	1.53516	5.01857	3.76614	7.09996	5.11712	0.388467	3.44008	3.74958	1.10234	0.0442597	0.0744196	2.23771	0.0485427	0.0536661	0.84699	5.23919	3.86261	2.4688	1.36707	2.47986	3.84163	2.97142	4.1739	0	0.0439047	5.62706	7.8049	5.26328	6.06446	4.59797	0.710992
TCGA-D3-A3MV-06A	4.01206	0.174369	1.68862	0.463125	0.723105	0.0182935	1.70358	4.05506	1.0637	5.95811	2.5075	5.195	0.0660536	1.4423	1.93806	0.320645	3.59174	4.08395	1.05214	2.93904	2.6385	6.67561	4.38188	0.032718	4.25485	4.2699	0.856237	0.0386248	0	1.38606	0.336694	0.0753818	0.882544	4.15876	3.75965	2.36724	0.825323	1.05885	4.32418	3.58023	3.37721	0	0	3.80827	6.14779	4.76563	5.17349	1.8986	0.504549
TCGA-YG-AA3P-06A	4.27321	0.170214	1.94745	0.180759	0.171379	0.0487299	3.33339	6.12539	1.69502	8.19038	4.23793	6.15443	0.14528	0.362492	1.59948	0.120252	3.37002	1.6166	1.29726	0.347133	2.87068	6.84886	5.11945	0.152056	2.21333	2.38194	0.969073	0	0.00892621	1.27072	0.633791	0.0565689	0.203013	4.28677	2.27494	2.85534	0.840533	0.653775	0.743197	1.0053	3.95716	0	0.0763414	3.00213	7.98955	6.29465	6.06794	1.05358	0.144921
TCGA-GN-A26C-01A	3.83876	0.028475	2.16165	0.741308	1.09497	0.0870604	1.54095	4.01458	2.19074	7.82021	3.58364	4.45341	0.373092	2.05932	2.04719	0.027037	4.56899	4.95497	1.11413	6.62592	3.06625	7.33541	4.04288	0.141707	4.25953	3.85201	0.958353	0.190515	0.00622215	1.45931	0.243589	0.0396285	1.43463	4.15196	4.68219	2.78412	4.78518	1.6909	4.19519	3.8909	3.64408	0.103788	0	5.57978	7.63772	6.104	5.00638	3.36826	0.6272
TCGA-D3-A8GS-06A	3.99964	0.0818265	0.818507	0.337269	0.242295	0.0786551	2.06635	3.60434	1.06217	7.70024	3.55701	4.32312	0.0581686	1.3273	3.03182	0.102783	4.70995	6.24967	1.75857	2.96018	2.1354	7.9341	4.96707	1.98958	3.21239	3.6731	1.27556	0.0935879	0	3.79477	0.0766005	0.0639102	0.749135	4.10334	2.90415	2.49645	0.303622	1.64537	4.12821	2.90266	3.25284	0	0.102807	4.16619	6.84609	5.70837	5.56113	2.61026	0.396139
TCGA-FW-A3R5-06A	3.50215	0.0871453	1.64571	0.623709	0.962023	0.0370224	2.40606	2.947	1.23885	8.30112	2.30966	5.03676	0.126465	1.69466	2.01944	0.224708	5.90622	3.83294	1.0243	4.60325	1.97752	7.33583	5.32924	0	3.9329	4.76177	1.12084	0.0237266	0.00675915	2.63365	0.274965	0.0709806	0.924256	5.1176	3.99486	2.51362	0.697158	1.66102	4.35198	2.45825	3.67609	0	0.0581327	6.55616	7.24505	6.05544	6.97111	5.00504	0.655976
TCGA-EB-A5SH-06A	4.0359	0.0709108	3.13273	0.0745751	0.217612	0.0344786	1.78908	1.90287	0.971352	6.91938	1.08547	4.88974	0.0190892	0.692327	1.94002	0.193374	3.84383	1.93493	0.459534	1.68841	2.77279	6.39871	3.07289	0	2.3519	2.85471	0.996253	0	0.102639	2.87526	0.241741	0.175097	0.647433	2.78009	0.484265	2.83156	0.181193	0.441143	3.42555	1.5581	1.14858	0	0	3.55937	7.19329	4.65047	6.81337	2.07125	0.466006
TCGA-FS-A4F5-06A	3.40856	0.642229	1.34449	0.939793	1.07948	0.0419463	1.64415	4.22625	0.754846	7.14804	2.25708	5.1632	0.0908353	1.8289	2.27437	0.123562	4.97944	4.36896	1.33899	2.99345	2.94315	7.33599	4.94661	0.0866039	3.39685	2.93329	0.996734	0.108912	0.015931	0.705017	0.223396	0.00686476	0.72316	4.43086	2.15657	2.75924	6.06801	0.750815	4.99086	1.97742	3.23733	0	0.256336	6.73641	3.43626	5.97359	5.9313	2.91406	0.406178
TCGA-ER-A19T-06A	3.18345	0.0178006	1.58142	0.139596	0.684285	0.047367	2.24527	4.76562	2.39921	7.75507	2.18281	5.50713	0.0150741	1.5943	1.48708	0.0845049	4.46009	1.87632	0.877894	3.00312	5.40014	8.27639	4.77377	0.0486311	3.0564	2.9016	0.851307	0.00547488	0.210649	1.00939	0.561331	0	0.905992	4.89018	5.18718	2.47393	1.98101	1.3983	6.14325	4.71072	2.71995	0	0	5.29118	4.66281	6.12525	7.1501	3.41309	0.625421
TCGA-EE-A3AD-06A	3.73606	0.274413	1.43265	1.87347	0.940443	0	2.69872	2.48262	1.2352	7.84822	4.80545	4.29393	0.27117	1.89721	1.71207	0.181822	4.69439	4.47437	0.79455	4.32689	2.68936	6.95195	3.30892	0.462212	3.53284	2.25889	0.731076	0.0604265	0.0202464	2.16864	0.460797	0.024809	0.289363	3.91368	2.3274	2.5458	1.3873	2.58607	5.39696	3.28163	3.75328	0.0271612	0	2.69343	6.85787	4.51142	6.2226	4.16877	0.625854
TCGA-GN-A4U3-06A	4.44375	0.0410458	2.4524	0.277221	0.330836	0.0778173	1.73595	1.89333	1.02785	7.34512	3.63213	3.80058	0.134436	1.24016	2.18611	0.0618746	4.0312	6.23824	0.906055	1.68674	2.8061	7.47628	4.81469	3.48553	3.56649	3.29616	1.19318	0.0745463	0.00360661	3.23123	0.0193225	0	0.355994	4.60806	0.332031	2.12527	1.58656	3.75218	3.79329	2.49665	2.32505	0	0.336843	2.92914	8.36437	7.03848	6.06449	2.11376	0.308774
TCGA-DA-A1I0-06A	4.22006	0.0792441	1.8076	0.459657	1.54378	0	1.39894	0.869177	1.50593	7.81556	2.07169	5.078	0.0587177	2.94176	2.62244	0.167377	4.90771	4.12863	0.690576	4.59525	4.03008	7.25821	2.60012	0	2.48994	1.91613	0.379963	0.0374731	0.00918628	1.96354	0.197633	0.0261521	1.51333	3.72497	4.05692	3.16004	0	0.642176	5.8013	4.15567	1.01205	0	1.25071	4.17556	6.82834	4.3428	7.40579	6.05573	0.24916
TCGA-EE-A2GB-06A	3.44262	2.19305	2.58276	0.189423	1.01228	0.0109079	2.42908	2.84526	1.06574	7.92503	1.89307	5.64795	0.283726	1.93803	2.40877	0.0922229	4.81995	3.28933	0.931655	2.51107	2.8927	7.13116	4.80447	0.158281	3.34071	3.92592	1.50514	0.0598569	0.00493676	1.54461	0	0.0210875	0.646734	3.97081	2.46904	2.90251	0.68228	1.46484	3.64568	3.11793	1.82583	0	0	4.55327	7.83659	6.57878	6.98553	5.03377	0.288976
TCGA-D3-A2JE-06A	4.12246	0.289297	1.43018	1.32757	0.802115	0.328656	2.56974	3.84097	0.435995	7.69029	2.96287	5.2892	0.276603	1.57285	2.19873	1.152	3.57842	2.0135	1.06897	2.08331	2.41617	6.40538	5.5743	0.0273827	3.71735	4.46146	1.46489	0.0182787	0.521778	0.369001	0.632113	0.00744001	0.75911	3.46323	1.81415	2.83618	1.29101	0.455976	3.58295	4.4335	3.51314	0	0.0300926	3.86172	5.75386	6.56777	5.66497	2.24446	0.298104
TCGA-FS-A1ZD-06A	4.0429	0.0662804	1.41601	1.75007	0.628852	0.183232	1.66906	5.52482	2.46076	7.35784	4.83523	4.28441	0.351872	2.65395	1.81328	0.375677	3.74845	3.27304	1.47948	3.18352	2.69863	6.56055	5.40707	0.324742	3.54648	4.5336	1.02144	0.0510177	0.0576598	0.901898	0.277785	1.21321	3.32104	3.67847	4.13224	2.02343	4.75474	1.78859	3.25274	2.0466	2.97873	0.0700552	0	4.71328	5.78151	6.45338	4.10947	2.84194	0.707124
TCGA-EE-A3AG-06A	5.59072	0.335403	1.98415	0.730168	0.864079	0.0239703	2.32349	4.48551	1.26815	6.3485	3.83002	5.15928	0.198646	2.66728	2.31085	2.26064	3.54106	4.25152	1.47771	5.85475	1.72379	7.29185	5.05724	0.507523	3.68901	4.52811	1.1746	0.0333403	0.0243556	1.69928	0.332087	0.0574563	0.723862	4.49785	2.46711	2.1353	0.339968	1.32621	4.34966	2.51299	2.84549	0	0.0470167	3.64873	7.50528	5.77229	5.24166	2.35832	0.902748
TCGA-EB-A24D-01A	2.29802	0.210499	1.74455	0.0920458	0.939153	0.0454357	2.8973	4.49425	1.05125	7.81663	1.36576	4.7392	0.177456	1.53261	1.53773	0.0155578	4.25145	1.32598	1.24097	1.92296	2.80578	7.43758	5.0894	0	3.67786	2.60492	1.00055	0.0260537	0.00890709	0.412123	0.0780649	0.0440948	0.499001	4.60786	2.69554	2.97494	0.949072	0.726467	3.80513	1.4236	3.58566	0	0	2.68582	7.72675	6.10062	6.85776	3.5152	0.797511
TCGA-DA-A95W-06A	3.27057	0.223563	1.45709	0.051454	0.377836	0.166476	1.90218	4.69112	2.05198	5.73913	3.04518	4.63902	0.136539	2.09711	2.34139	0.211382	4.46463	1.36391	0.934693	1.29229	3.65723	7.61441	5.26074	0.0165983	2.83751	3.3263	1.02331	0.0437637	0.00418856	2.34413	0.198148	0	0.66654	3.62324	3.61371	2.51191	0.891288	1.56371	4.47336	4.01728	2.61342	0	0.0716453	2.59529	5.19323	5.52395	5.77651	3.19837	0.5316
TCGA-D3-A8GJ-06A	3.94814	0.147108	2.56238	0.447923	0.21481	0.201538	2.21379	5.12378	1.63876	7.0881	3.6487	4.19849	0.695301	1.70892	2.97941	0.0830744	5.01394	3.43646	1.46471	3.4472	2.90791	7.88467	4.90689	0.790656	3.06078	3.48154	1.20857	0.0494469	0.0558885	1.20531	0.215493	0.109394	0.937985	4.26102	2.04773	2.01824	2.17068	1.7338	3.74069	3.67007	3.11047	0	0.0695729	5.02315	6.45354	5.71542	5.90988	3.33871	0.46915
TCGA-D3-A2JA-06A	2.71883	0.113428	1.78783	1.21965	0.643336	0.0680948	1.93504	4.37929	3.86736	6.97181	2.21318	4.45321	0.110829	2.29166	1.93909	0.0933952	4.42329	3.74716	1.34271	4.79931	3.21303	7.32857	4.58864	0.105699	3.42663	4.07194	1.2868	0.061232	0.00393117	1.65097	0.137437	0.00843008	2.26194	4.17276	5.30461	2.26552	4.88424	1.75754	4.73278	3.24075	3.93736	0	0.0340618	5.23521	6.76803	6.92986	4.93834	3.21675	0.522757
TCGA-EE-A2MN-06A	2.67853	0.00698778	1.80419	0.0250705	0.83323	0.0200375	2.60328	3.56239	1.60023	7.86496	1.29447	5.30576	0.0722385	0.914014	1.53114	0.0470863	4.4067	2.07441	1.23196	1.48998	2.52414	7.98575	3.95148	0.0239787	3.05405	2.91211	0.63027	0.0106865	0.00303449	0.916038	0.172531	0	0.586142	4.29357	0.521432	1.92724	2.30288	1.53961	4.70468	3.29187	3.73628	0	0	3.58521	4.69832	5.38591	6.74838	5.47074	0.449603
TCGA-3N-A9WD-06A	4.0703	3.92785	1.94585	0.52977	0.424735	0.0737451	1.80869	4.40871	2.03452	7.27212	2.97821	3.89716	3.05601	3.46746	2.35302	0.457563	5.08484	4.10199	1.50266	4.00886	1.87765	7.1463	4.9621	1.81306	3.35758	2.7634	1.24244	0.0972048	0	2.06916	0.156833	0.128648	0.876989	3.93337	2.64183	2.37771	4.45998	1.59677	4.33064	2.95204	2.62201	0.0177613	0.0490252	5.74319	7.25713	5.32257	5.90087	2.89265	0.658146
TCGA-EE-A2ME-06A	2.85742	0.125193	2.09922	1.10466	0.389462	0.20207	2.68291	4.88555	1.90654	6.82226	1.37682	4.43532	0.166093	0.90758	1.96037	0.225197	5.16276	3.57273	1.27511	4.40132	2.83375	7.49358	4.80657	0.0203758	3.4768	2.91333	1.02686	0.0882745	0	2.40353	0.167631	0.16712	1.49774	4.23768	2.52521	1.95124	0.852463	3.02406	2.85281	3.30938	4.03314	0	0.087577	7.13452	7.10345	5.62344	5.00674	3.7916	0.572208
TCGA-BF-A9VF-01A	4.23229	0.482198	1.0721	0.363529	0.649823	0.0109535	1.79537	1.25539	0.245695	8.66099	1.73845	5.08862	1.43061	1.50875	2.31947	0.042828	4.07352	4.75265	0.385999	2.10788	3.47737	7.14053	3.32193	0.0581055	2.76981	3.89386	0.828801	0.0174293	0.105312	1.09877	0.00534026	0	0.283643	4.72097	0.582167	2.64026	0.601462	0.522647	4.38063	2.42263	1.49581	0	0.0844408	2.89125	7.28902	6.12732	5.99893	3.80041	0.0334301
TCGA-EB-A3XB-01A	3.88473	0.0666594	1.97576	0.399803	0.710149	0.014484	2.42596	3.11283	0.497189	8.61273	1.68803	4.82929	0.12288	1.91904	2.44223	0.100043	5.27918	5.87605	0.697019	4.60095	2.61096	7.11032	4.30842	0.0764372	3.37397	3.47242	0.907501	0.028731	0	2.02573	0.00706595	0.0417523	0.180848	4.45204	0.228985	2.71579	0.992769	1.79849	2.69531	2.79604	3.56139	0.0102781	0.238244	2.70668	9.22195	6.17001	6.45928	4.1307	0.20812
TCGA-EE-A2GR-06A	3.73374	0.138079	1.85201	0.215573	0.592523	0.0497266	2.76875	4.22555	0.963676	7.62387	2.22623	4.73156	0.174725	0.517334	1.88902	0.394255	3.78583	3.70234	1.13284	1.49478	1.36522	7.0752	4.90318	0	3.88942	2.88437	0.934321	0.0848639	0	0.744878	0.227299	0	0.396796	3.9535	1.56889	1.80162	0.657894	0.979446	3.05808	3.40241	3.77662	0	0	2.39596	6.56154	5.25094	6.45154	5.33787	0.433572
TCGA-EB-A550-01A	6.84548	0.785505	1.92873	1.10388	0.683283	0.228159	2.11112	6.27064	1.40971	7.1402	3.45333	4.65784	4.90583	3.73522	2.11221	0.137969	4.21381	2.44537	1.361	4.00867	3.13317	6.99422	4.54711	0.460922	3.14181	3.28158	1.67362	0.265925	0.0567577	1.62727	0.0264843	0.547628	0.522819	3.67193	2.41338	2.23192	6.91388	2.93549	2.88771	2.79963	2.44769	0	0.0357573	5.49533	7.41239	5.38914	5.29149	3.80767	0.268978
TCGA-ER-A19W-06A	2.80426	1.2524	3.06143	0.161992	0.283443	0.0689236	2.77397	4.07539	1.39651	7.57891	1.31485	5.16295	0.0940598	1.14475	2.4431	0.087972	4.48519	3.29785	1.47278	3.15634	3.24332	6.91704	5.21174	0.0620928	3.76383	4.88466	0.932042	0.0416138	0	2.51802	0.150721	0.0421781	0.871464	4.46727	2.70029	2.69192	0.491714	2.43371	2.77904	3.07965	3.70066	0	0.0344813	4.0786	7.52427	6.70303	5.74636	4.00226	0.4997
TCGA-GN-A4U8-06A	3.11707	0.0862956	1.65571	0.0889345	0.151051	0.139419	1.63139	4.39987	1.79441	7.92348	2.29247	4.57952	0.200379	1.92057	2.34552	0.117274	4.24344	3.41677	1.06653	2.85648	2.75519	7.03028	5.45665	1.46622	3.59987	3.53282	1.11709	0.0634298	0	1.39035	0.0993794	0.0768033	0.594184	4.09942	1.69942	2.44113	2.88988	1.93164	3.37151	3.59736	3.36687	0.0114788	0	2.81899	7.10214	6.86645	5.85141	4.55898	0.668572
TCGA-FS-A4F8-06A	3.13583	0.18372	1.44528	0.902422	0.318049	0.306952	2.25317	4.09701	1.70214	7.32168	2.83037	4.99321	0.0912369	1.50534	2.18586	0.783884	4.78419	3.49449	1.33095	5.07066	2.43708	6.97109	5.25971	0.278681	3.08967	3.43977	1.07864	0.0860266	0.100682	2.58094	0.057108	0.402702	2.12996	3.98432	3.00919	2.01821	0.45133	2.42982	5.34036	3.18093	3.73814	0.0120679	0	4.5257	6.87863	5.37712	5.5152	3.04961	0.477143
TCGA-ER-A19H-06A	4.9566	2.87041	2.32939	0.248867	0.54312	0.176214	2.41218	4.04466	1.58267	7.27253	2.17654	5.39941	0.0996911	2.42362	2.56825	0.218741	4.04043	3.70641	0.971772	1.7741	4.52751	6.99392	4.32468	0.196545	3.37857	3.89258	0.849484	0.0368876	0.0131665	1.89152	0.101774	0.0611817	1.52518	3.47	2.40189	2.24649	0.947439	1.55776	3.71469	2.87254	2.21876	0	0.0229779	3.55536	6.74613	5.66384	5.07605	3.13006	0.23245
TCGA-D3-A1QA-06A	3.33788	0.00861992	1.81225	0.397615	1.29872	0.016508	3.05094	2.43165	1.04439	7.60068	2.87266	5.12354	0.105746	2.00439	1.92287	0.153454	4.87255	3.69293	1.88728	4.47602	4.1515	6.96183	4.29753	0.0099137	4.35251	3.54318	1.63768	0.00440625	0.00747921	3.04782	0.41992	0	0.362768	4.18191	4.39579	2.16214	0.169304	2.40909	6.27203	4.92329	4.35091	0.0233392	0	3.05575	7.58389	5.18026	7.03187	5.70416	1.03157
TCGA-ER-A197-06A	4.87524	1.04896	3.03754	1.96831	0.357455	0.0755565	2.34735	3.04192	1.68868	6.86599	2.45458	5.45171	0.631455	1.32556	1.92381	0.2918	4.05976	4.90647	0.848691	3.71433	3.02707	6.83797	4.68511	0.635543	3.48877	4.43465	0.63248	0.0167713	0.261455	2.71615	0.0238216	0.0602872	0.733683	3.43429	1.04623	1.89302	0.29957	1.60801	2.80388	2.93477	3.51205	0	0	5.75554	7.7333	5.62182	7.01329	4.38262	1.71272
TCGA-DA-A1IC-06A	3.76019	0.0294573	1.86464	0.0796243	0.834006	0.0638788	2.61672	2.84641	0.688299	8.20576	1.32161	5.12619	0.292055	1.7554	1.76824	0.164549	5.86878	4.12617	0.805424	4.85609	0.969268	7.69628	3.86983	0	3.32947	2.55949	1.14473	0.0321888	0.00735596	1.68024	0	0.0467519	0.7641	3.99996	0.294545	2.40327	0.0356921	2.87144	3.42861	2.86762	4.71306	0.011524	0.0319295	3.93014	8.90682	6.25417	6.23196	2.78945	0.273672
TCGA-EE-A20I-06A	5.54164	0.86156	2.3502	0.991511	1.39489	0.045699	2.35045	3.11742	0.748141	8.21707	2.71627	4.73753	0.0502532	0.626256	1.55699	0.248141	4.16926	2.74006	0.771258	3.46096	4.08743	7.41761	3.4887	0	3.93075	3.4263	1.23689	0.0275037	0.0311174	1.43555	0	0.0112161	1.37614	4.40339	4.65072	2.45902	0.0504848	1.73859	5.40698	4.36615	3.2959	0	0	3.20747	7.34861	5.20124	6.20275	4.3887	0.191945
TCGA-D3-A8GQ-06A	3.11991	0.0966769	1.32316	1.58382	0.581898	0.340494	1.88563	2.71621	1.80683	6.0242	0.78643	5.03717	0.0822071	1.53536	1.71995	0.644346	4.17908	4.20778	1.01058	3.68019	2.99542	6.36342	4.54848	0.0171549	4.0781	4.16551	0.942597	0.159296	0	2.07273	0.150685	0	1.27508	4.41787	4.13123	3.04214	0.0140961	1.59754	3.10359	3.02398	3.31528	0.0135421	0.109626	4.84018	7.06297	5.96675	4.6317	2.01551	1.85603
TCGA-EE-A181-06A	4.13711	0.0502747	2.31063	0.182179	1.06785	0.0224961	2.59752	3.68245	2.37856	7.83481	2.58339	5.03578	0.112066	1.82813	2.01624	0.520968	4.85787	2.6559	1.25649	4.01313	3.55951	7.484	4.36016	0.202458	3.51901	3.73658	0.730141	0.0648111	0.00340928	1.66414	0.205315	0.0574873	0.40984	4.19066	3.29194	2.87917	0.138128	2.60529	4.84419	3.70176	3.91976	0	0.0585668	3.68449	7.87848	6.04574	6.1234	3.29893	0.584485
TCGA-FR-A8YD-06A	3.35149	0.204067	2.12158	0.379563	0.604804	0.0431958	2.05547	1.86885	1.56899	6.62826	1.59036	5.18799	1.16691	1.69164	2.03118	0.928751	4.32651	1.19775	0.415662	1.65325	3.54576	7.25241	3.10381	0.0311878	2.4074	3.24033	0.656721	0.00697607	0.0313439	2.36791	0.723104	1.67249	0.652473	3.87751	5.43472	2.56999	1.98212	0.775335	5.71154	4.4447	1.12199	0.0368111	0.0342698	3.31144	4.36346	4.80785	7.38085	3.86687	0.247293
TCGA-EE-A29D-06A	2.65861	0.193593	2.77173	0.91405	0.824943	0	2.6198	3.95564	1.76527	8.32412	1.85564	5.16288	0.221169	1.86584	2.15912	0.42814	3.75226	3.76431	0.729486	6.21267	3.1322	7.16634	3.8445	0.045707	3.71884	4.00842	0.963165	0.129935	0	1.48928	0.0663357	0.00500354	0.417353	4.33513	2.03395	2.57507	0.0670308	2.38941	5.13033	2.91966	3.41888	0	0	3.09597	7.10499	5.74866	6.17405	4.01708	0.969701
TCGA-GN-A4U8-11A	3.80772	0.0895198	2.1656	0.182464	0.233311	0.093004	2.22752	3.98422	1.87656	7.46144	1.52251	4.61346	0.0791782	1.51634	2.20356	0.160217	4.84766	3.96993	1.1506	4.79453	3.00345	7.24898	5.21353	0.28803	3.58028	3.97848	1.12056	0.0406693	0.00333373	2.20632	0.0804197	0.162532	0.930047	4.44852	2.3929	2.28695	3.58721	2.5329	3.34987	3.58865	3.15196	0	0	3.95506	7.84402	6.16246	5.61567	4.60431	0.676908
TCGA-GF-A6C8-06A	3.92207	0.0129901	1.68582	0.326516	0.717921	0.0492657	1.75453	4.92254	1.8195	7.46304	2.32444	4.4938	0.106377	2.09441	2.13796	0.144429	4.09582	3.63419	1.80864	2.90631	2.60072	7.23876	4.74116	0.709135	2.39273	4.64709	1.14428	0.0132597	0.0518713	2.18538	0.38011	0.0711391	1.05815	4.16876	5.32251	2.48176	2.86872	2.99953	5.81359	3.92319	2.9784	0.0117889	0.0326584	4.46451	6.4273	6.33364	5.62167	3.02719	0.932242
TCGA-FS-A1ZY-06A	5.1686	0.0709674	1.59006	0.183716	0.7796	0.0393693	1.59895	3.08138	1.41563	7.08296	1.2522	4.98105	0.139555	1.37883	1.95572	0.154477	3.9791	3.30331	0.524925	1.02341	3.32179	7.34453	3.7545	0.0926166	2.37021	2.79735	1.56287	0.0622859	0.00300119	1.63397	0.135818	0	0.829754	2.5547	1.7432	2.50155	2.68451	1.74349	5.83736	2.31184	1.56576	0	0.0768319	2.27897	6.59693	5.79394	6.22299	3.47154	1.4787
TCGA-W3-A824-06A	3.4776	0.0618862	1.21017	0.20645	0.532448	0.0594718	1.7574	3.91611	1.48623	8.09339	2.65447	4.70994	0.148158	1.71767	2.64802	0.054949	3.90555	4.73849	1.08812	5.48841	3.46302	7.2112	5.1108	0.353175	3.57423	3.13845	0.77035	0.0476187	0	1.5586	0.0146964	0.00978264	0.406687	4.38634	0.623555	2.13833	0.182098	1.30812	3.95738	2.51782	3.18669	0	0	4.09736	6.69394	5.38752	7.34358	5.29511	0.88081
TCGA-3N-A9WC-06A	3.07631	0.0301	1.60271	1.17488	1.25544	0.0732089	2.42583	4.79746	1.33125	7.96903	2.83283	4.55946	0.106272	1.3896	1.94241	0.0131358	4.4625	3.17095	1.21761	4.36745	2.16137	8.04369	4.60476	0.115261	3.37192	2.62134	1.01146	0.0393794	0	1.62392	0.519449	0.0320189	0.747063	4.20554	2.12888	2.70407	7.25513	1.6504	4.19522	1.7155	4.1368	0	0	5.35098	8.01618	6.12862	5.5589	2.93329	0.410476
TCGA-W3-AA1R-06A	3.36988	0.0706181	1.86105	0.692821	1.71801	0.0361192	2.38507	2.31918	1.58649	7.83569	2.59005	5.02908	0.108603	1.11061	2.17296	0.268398	4.44425	4.49287	1.07017	2.6045	2.02474	7.45771	5.13422	0.0642897	3.67321	4.67111	1.34887	0.0288738	0.0196879	1.23544	0.0592755	0	0.338351	3.84123	3.14395	3.16482	0.143699	0.874592	4.10771	2.60499	3.66469	0	0.028641	5.30324	8.73507	6.20887	7.13533	5.29666	0.561381
TCGA-ER-A3ET-06A	2.58997	0.0771709	2.33188	0.472293	1.30795	0.114909	1.65115	3.67557	2.17394	6.9574	2.23506	4.995	0.858796	1.9336	2.09912	0.192863	4.37708	4.33179	0.661531	5.37349	3.45805	7.68612	4.85751	0	3.0039	3.2636	1.90704	0.0677483	0	1.88767	0.333868	0	0.839034	4.37659	2.93819	1.30495	0.857409	2.02975	3.60417	3.85128	4.5743	0	0.0423712	4.63098	7.50283	4.95987	6.85435	2.8015	1.32591
TCGA-D3-A3MO-06A	6.34735	0.0499893	1.77394	2.89007	0.354097	0.0879654	1.48354	6.01558	1.81671	6.78245	5.289	4.76466	0.0453861	1.14985	1.87118	0.0327272	4.2762	5.84105	1.32195	4.62671	2.97593	7.43505	5.12286	0.198847	3.44061	4.12002	1.34453	0.0330006	0.0156706	2.89166	0.076045	0.0790128	2.19554	4.1243	3.78062	2.24017	6.90746	1.37126	4.03086	2.78923	3.46199	0	0.0541527	3.96719	6.38605	6.39228	5.62807	2.02666	0.880078
TCGA-FW-A5DX-01A	3.55412	0.0323252	1.41818	0.0340191	1.39557	0.257988	1.81866	2.92313	1.79795	6.62012	2.25128	4.59831	0.0839377	1.62575	2.3625	0.379683	2.66788	1.00436	0.90745	0.984262	3.16819	6.81144	5.36642	0.4762	3.5414	4.26788	0.823155	0.120011	0.00353976	1.91685	0.671609	0.0449635	0.304279	4.1481	2.06379	2.55083	4.4742	0.939466	5.42583	2.55349	4.41302	0	0	2.98239	7.04422	6.11963	4.89721	5.35616	0.407346
TCGA-ER-A19J-06A	2.77145	0.0765044	2.3339	0.839765	1.18495	0.0372354	1.69426	5.36159	2.13591	7.29114	2.36843	5.02913	0.403294	2.05765	1.77746	0.375956	3.90986	3.82683	0.706138	3.83828	4.05323	6.54701	4.77172	0.013497	3.12001	2.61411	0.620009	0	0.0403183	1.83612	0.19218	0.0217885	1.80389	3.68442	0.83423	2.8445	1.35092	1.58613	3.69452	3.62036	3.37351	0	0.195032	5.17929	7.17434	5.28865	5.79876	2.3896	0.273929
TCGA-FR-A44A-06A	3.70671	0.041238	2.28049	0.212101	0.704049	0.0426211	2.24189	2.58617	1.60267	7.193	1.8211	4.3238	0.0135485	1.37133	2.12317	0.0338044	4.6017	3.57941	1.27853	4.7118	2.59018	8.05466	4.60703	0.0757312	2.7395	2.98012	0.727052	0.0532094	0	2.61783	0.300241	0.0758953	0.625278	4.95733	1.60171	1.92013	0.250467	3.48632	4.28671	3.34148	4.167	0.043136	0	5.30764	8.60687	5.74722	5.67103	3.63014	0.153143
TCGA-D3-A2J7-06A	3.50259	0.0105167	1.80078	0.526309	1.33935	0.0498043	1.304	3.18443	2.31744	6.93825	1.15161	4.93368	0.107517	1.76023	1.98865	0.0930947	6.49582	3.86154	0.857332	5.69496	3.15707	7.41672	3.74433	0.053642	2.92708	3.11805	0.664592	0.0476914	0	2.89342	0.293493	0.0291959	0.891739	4.69947	3.44532	2.42505	0.0441761	1.71323	4.50912	3.03246	3.90489	0	0	4.09171	7.94996	6.27153	7.15085	3.99361	0.133874
TCGA-EB-A5VU-01A	4.10841	0.204208	2.42477	0.166064	1.87646	1.3415	2.47669	3.235	1.36092	7.5724	3.77306	5.41191	2.1574	2.53794	2.27496	1.95899	4.52815	3.49664	0.595875	2.09124	3.04303	7.01362	5.08782	0.180528	3.44166	4.60074	1.18205	0.0523576	0.0150217	1.78548	0.706181	0.147833	0.814592	4.38463	2.58788	1.60531	1.20119	0.977969	3.66308	2.79505	3.87411	0.00944521	0	3.71959	8.45326	5.4475	4.81661	3.85471	0.165018
TCGA-D3-A1Q5-06A	5.37364	1.20739	2.29091	1.51096	1.051	0.332875	2.28764	5.13143	1.82483	6.71656	5.38116	4.21673	0.258836	2.74738	1.50419	1.08557	3.1113	4.12431	1.66091	3.75829	3.10828	7.49756	5.18722	0.196327	2.99364	2.09049	1.84733	0.142047	0.0313632	2.50108	0.0829668	0.647476	1.01477	4.36439	3.26872	2.44387	2.6473	2.72473	3.07983	2.49108	3.54679	0.0327872	0.0896909	4.93817	6.3807	5.34136	4.53652	3.81705	0.595875
TCGA-WE-AAA3-06A	3.5179	3.99951	2.46272	0.131101	0.402224	0.0658578	2.43809	3.59839	2.41547	6.73104	1.92093	4.7723	0.0723709	1.00744	2.07179	0.277815	4.07107	2.18374	0.705186	3.85134	2.6677	7.60543	4.46601	0.0880966	2.72477	3.32181	1.12726	0.0133707	0.0559639	2.32691	0.136758	0.0639274	1.29581	3.90202	1.39108	2.5153	1.01183	1.20255	4.41658	3.98483	2.4599	0	0.47767	4.99457	7.73984	5.37545	6.6463	5.31625	0.984577
TCGA-D3-A5GO-06A	2.35325	0.00788732	2.00456	1.08736	0.677275	0.0300605	1.59693	2.01438	1.41672	7.98234	1.94743	4.12692	0.0654066	1.49521	2.73989	0.142808	4.49278	3.96853	1.00146	6.01715	1.43904	7.8716	5.27965	0.0796603	3.3791	3.27891	0.631449	0.0534941	0.00342573	1.69318	0.0110431	0.0146581	0.352231	4.15599	2.01268	2.66331	3.55249	1.80632	3.79401	4.01667	2.88851	0	0	2.88006	8.96287	5.91433	5.84623	5.18091	0.97332
TCGA-FS-A1Z7-06A	3.78876	0.720596	1.81495	2.05223	0.899382	0.144816	1.82372	5.22762	2.17337	7.56027	2.45117	4.59907	0.043118	1.78567	2.07792	0.279973	4.06938	3.65451	1.2486	4.66928	3.22293	7.79439	5.15702	0.0583307	2.63174	3.99502	0.863671	0.0313448	0.035457	1.60888	0.111591	0.0254728	2.20661	4.58158	3.08912	2.34459	1.68478	2.38226	4.43456	2.8207	3.41895	0	0.12535	6.6607	6.81227	5.85229	5.78747	2.90758	0.465996
TCGA-RP-A695-06A	3.49568	0.0234228	1.29909	0.263352	0.967399	0.0373028	1.26802	1.20427	1.20931	7.65529	1.91141	5.56735	0.0329185	1.61522	1.6122	0.200533	5.07197	4.2571	1.08495	2.91502	3.97161	6.92552	3.84741	1.71317	3.80162	2.94474	1.3547	0	0.00681088	1.60457	0.303947	0.00731282	0.423692	4.50715	2.92174	2.05912	0.0221315	1.42919	6.15809	4.11467	3.14473	0	0.367404	2.25393	7.76367	5.97427	7.11681	5.47843	0.429158
TCGA-FS-A1ZB-06A	5.17927	0.550184	2.2479	0.953371	0.906074	0.0583529	1.79713	2.77216	2.35383	7.80707	1.74773	5.3987	1.78104	2.04824	2.37602	0.411034	4.00205	4.55139	0.373113	4.62103	3.41395	7.43807	4.75812	0.0421926	3.47107	5.11518	0.520049	0.109684	0.00804608	2.02272	0.100715	0.224245	1.85826	3.89522	0.844331	2.13025	0.150066	1.93336	4.4734	3.6756	2.76738	0	0.091247	7.65236	7.04441	5.93765	6.57664	3.7471	0.586406
TCGA-D3-A8GI-06A	4.88027	0.343772	2.0407	2.23997	0.885141	0.0263807	0.971752	1.603	1.95173	6.69412	2.18555	4.85311	1.74748	1.73152	3.45911	0.808568	4.47825	4.64025	0.427798	5.85356	3.43217	6.88866	3.35493	0.0470789	2.39312	3.45917	0.716317	0	0.232696	1.24914	0.369421	0	1.73543	3.23601	3.09249	2.17637	0.0195079	1.11905	5.72793	4.5273	2.23114	0	0.149863	5.95127	7.15672	4.30978	7.71881	6.91403	0.0988959
TCGA-EE-A2A0-06A	2.36426	0.00609857	2.54404	0.798434	0.0837054	0.415251	2.5832	4.72824	1.7377	7.4076	1.02497	5.19894	0.123796	0.939125	1.62217	0.292937	5.51652	3.92356	1.27128	5.72622	3.36403	7.2746	5.58996	0	3.65055	3.20111	1.07284	0.0550849	0.0262626	1.50096	0.0226639	0.0113398	0.733433	4.13848	1.97244	2.21091	0.296365	3.0254	3.52716	2.03689	3.96473	0	0	7.20295	7.28565	5.93194	5.0623	3.07596	0.378809
TCGA-EB-A5SF-01A	6.99603	0.151934	1.96501	0.0855585	0.977816	0.0261347	0.609206	0.790729	1.25557	7.53579	0.817751	4.97719	3.48038	3.23086	2.24833	0.188686	3.39982	1.83765	0.329764	3.46416	3.28657	7.50506	2.05755	0.0157158	1.73337	1.61294	0.154537	0.0346302	0.0468751	2.21009	0.17691	0.106805	0.628487	2.85604	2.10332	2.3348	0.0129124	0.378222	4.65728	4.02195	0.918965	0.0124048	0.067904	5.49179	7.2677	3.081	7.29339	6.6777	0.0789221
TCGA-EE-A184-06A	2.93416	0.0340186	1.56404	0.152725	0.624879	0.0290844	1.86705	2.80594	0.958781	8.29788	1.03942	4.79957	0.0633077	1.79868	2.06856	0.28378	4.2564	3.00756	0.260253	1.91901	2.407	7.05193	5.06311	0	3.75365	2.689	1.0675	0.0907903	0	1.85544	0.347665	0.0141797	0.508899	3.67128	1.04552	2.92967	0.595296	1.53233	4.29907	2.99761	3.26706	0	0	3.0213	7.48625	5.57819	7.21045	5.52495	0.524538
TCGA-EE-A17Y-06A	5.08914	0.0446755	2.36863	3.14579	1.11794	0.138372	1.73935	5.32017	1.57166	7.12016	4.40229	5.47263	0.0626021	2.22735	1.92759	0.42466	4.06237	5.60046	1.16921	4.54129	2.1727	7.06422	4.90302	0.294164	3.11663	3.81118	0.552821	0.0399715	0	0.945609	0.0757096	0.0821404	0.665598	5.00284	2.20044	2.24099	0.596831	2.07353	3.6532	3.21842	3.48704	0	0.0284325	5.2316	6.7312	3.65533	5.86846	2.53955	0.431176
TCGA-ER-A42K-06A	4.41165	0.0345107	2.0993	3.49131	0.772366	0.963824	1.64353	4.60638	1.35268	7.48678	2.76626	4.30427	0.110566	1.76206	1.97629	0.10235	3.71988	3.61006	1.26988	6.43073	2.50787	7.22764	4.74324	2.94211	2.794	4.15955	1.30184	0.0582336	0.0100624	2.00256	0.0981217	5.25967	0.654722	4.51861	3.73062	2.19948	2.8101	1.09016	4.99638	1.87141	2.57568	0.0105228	0.0291735	5.09348	6.53581	4.81578	5.77348	3.58438	0.623143
TCGA-D3-A1Q6-06A	4.74932	0.0579785	1.26373	0.448291	0.929369	0.788174	2.30859	4.51131	0.333244	6.18035	3.49729	4.80767	0.111111	2.24766	1.73583	0.0273785	5.61892	5.40022	1.79482	5.22068	3.78311	7.70541	4.81756	1.11439	4.22624	4.82949	1.10027	0.0412159	0.00787237	0.703064	0.0377719	0.0168554	0.0829822	5.45292	3.00636	2.14727	0	3.37158	3.88282	3.57876	4.58839	0.0123317	0	5.64923	7.90083	4.53244	6.2707	2.18808	0.128505
TCGA-GN-A265-06A	3.61726	0.10204	2.13068	0.801913	1.00198	0.288261	2.19941	4.15076	2.15724	6.54068	2.05718	4.25286	0.107698	1.12651	2.08119	0.519263	5.09545	4.18426	0.947333	6.33757	3.25785	7.46284	4.94464	0.0129765	2.78574	4.29579	0.692044	0.0229465	0	2.12287	0.072261	0	2.04327	5.5005	2.26531	2.54961	0.0317464	2.70511	2.81789	3.63586	3.8683	0.0102405	0	6.73065	7.67696	5.86057	5.4237	2.63173	0.534435
TCGA-GN-A26D-06A	5.13689	0.31653	2.00528	0.648359	1.21951	0.00589825	2.55855	4.48269	0.813267	7.78519	3.29996	6.38176	0.112658	0.929644	1.65992	0.321267	4.03802	5.3932	0.949485	5.13525	2.71521	6.82348	3.51836	0.56428	3.53762	2.95293	0.631338	0.0957227	0.00798601	1.14476	0.0564011	0.0227525	0.646704	4.41339	2.47133	2.77178	0.400924	1.87508	4.53517	2.44281	3.20704	0	0.023185	4.15084	7.07855	5.24546	7.61688	3.93153	1.0808
TCGA-ER-A2NF-01A	2.47823	0.118314	1.46829	0.031732	0.264075	0.0869206	2.15862	2.79434	1.6508	7.89701	0.458929	5.22928	1.41202	1.28867	1.96799	0.407286	4.94949	1.31953	0.510258	2.94744	2.14507	6.88767	4.20984	0	3.0624	1.72365	0.758196	0.0550672	0.00576906	1.4169	0.304821	0.0843908	0.643223	3.69029	0.836547	2.13323	0.798709	2.49997	2.49476	2.23567	3.44627	0	0	3.14558	7.84289	5.09644	7.30228	4.84426	0.218755
TCGA-ER-A2ND-06A	2.95367	0.30891	0.658256	0.367901	0.397459	0.0425096	1.59103	1.55805	1.25442	7.18284	2.43134	4.11379	0.031335	2.82403	3.08296	0.0612226	3.76932	3.11271	1.36412	4.78245	2.74522	5.53061	4.24581	1.30405	2.23861	3.0698	1.78988	0.067212	0.00648043	2.20776	0.00349451	0.0138828	0.53665	4.27094	1.92042	2.89936	0.0210631	1.14222	4.42317	1.36699	3.29683	0	0.0281576	4.26436	6.60146	4.3041	7.26218	5.82953	0.385824
TCGA-EE-A185-06A	5.43671	0.0318716	1.45348	0.520644	1.31975	0.0406782	2.35142	1.35332	0.394246	8.16739	2.84699	5.08146	0.42918	1.11544	1.63084	0.048122	3.49405	5.82538	0.310771	1.34749	3.01851	6.97783	3.42885	0.0184218	3.9645	4.48182	1.01435	0.024465	0	2.14029	0.0876233	0	0.33576	3.84505	0.50449	2.72504	0.0741511	0.621664	4.56512	1.72461	2.36383	0	0.11745	2.3012	7.57441	4.49568	6.78165	5.90891	0.458217
TCGA-BF-AAP0-06A	3.8182	0.123002	2.38372	0.208487	0.497323	0.207104	1.69567	2.72828	1.50412	7.78616	1.49198	4.74506	0.0850469	1.93544	2.24069	0.210308	5.00297	3.43274	1.03344	5.07113	3.25012	7.74662	4.43889	0.0833284	2.54808	4.25784	0.799993	0.0681312	0.0424765	2.57421	0	0.11845	1.05188	4.85137	2.50974	2.4378	2.86548	2.46406	3.70067	4.16964	2.85436	0.0112281	0.0914025	3.32172	8.42452	6.3194	5.4643	3.84282	0.384321
TCGA-EB-A5UN-06A	2.25226	0.214833	1.33404	3.26147	0.710495	0.0764423	1.86756	3.17759	0.679843	7.24322	2.64419	4.56333	0.0565209	1.96465	1.49495	0.0607753	6.09979	5.11787	0.978618	7.49393	2.87741	7.49817	3.61714	0.231291	3.52558	2.85218	1.17248	0.120059	0.00393419	4.28314	0.0582297	0	0.551265	4.69603	3.39605	2.88808	0.0994489	3.0193	4.48131	2.0382	4.68966	0.249145	0.0340877	5.35258	8.49364	5.33761	5.94959	2.62328	0.0655627
TCGA-D3-A5GN-06A	4.97354	0.0743232	2.33168	1.94122	1.00846	0.158371	2.4509	5.77932	1.63617	6.88946	4.41713	4.84111	0.15292	2.26828	1.93798	0.550359	4.43082	3.14432	1.34197	5.25214	2.34018	7.34055	4.91471	0.689422	3.67151	4.43366	0.780421	0.0492048	0.0187777	1.99957	0.281246	1.76499	0.626111	4.03279	2.75282	2.67761	3.7682	1.31619	4.49705	2.87225	4.44565	0	0.0407895	5.65592	6.95307	5.72504	5.25719	1.90965	0.354812
TCGA-D3-A8GV-06A	4.29678	0.730522	1.82931	0.276595	0.716119	0.0158636	1.86995	3.21181	0.722424	8.45659	2.71384	5.79613	0.181362	2.29741	2.31953	0.13821	4.68325	4.47405	1.17078	4.75502	2.33311	8.18782	4.56121	1.75061	3.22966	4.42884	0.982312	0.173559	0.00359767	2.68665	0.0866069	0	0.699228	4.07593	1.63701	2.98183	0.16652	1.05957	6.19939	4.54861	2.63134	0	0.0311996	4.46258	7.84463	6.52283	6.774	3.03426	0.106375
TCGA-BF-A5ER-01A	3.52149	0.0194289	2.77874	0.0554179	0.705698	0.0732349	1.17871	1.54606	0.805167	7.12435	1.56153	5.90338	0.111425	1.56389	2.0542	0.299336	3.06892	4.61214	0.317984	3.25151	4.32817	6.97442	2.71257	0	2.69086	2.5211	0.325808	0	0.00338905	0.448722	0.135954	0	0.41462	3.07526	0.132893	2.98582	0.0110418	0.517267	5.69341	3.5338	0.723627	0	0.141382	3.36455	3.34031	4.40199	6.61262	6.71757	0.558276
TCGA-GF-A3OT-06A	3.93665	0.11357	1.37752	2.41167	0.995429	0.00611967	2.40887	3.80509	1.94234	5.65363	3.12528	4.6609	0.0530488	1.98796	1.50556	0.27309	3.77403	5.68119	1.31006	4.01105	2.83307	7.59788	4.86231	0.106226	3.57943	4.22051	0.364524	0.0145963	0	1.62515	0.114683	0.00593667	1.474	4.28853	1.60634	2.00376	0.00902003	2.10188	2.09146	1.66659	4.76214	0	0.0938842	9.2377	7.1473	5.71542	4.2612	0.855291	0.258373
TCGA-EB-A551-01A	1.7048	0.127967	2.18031	0.177432	0.444472	0.102596	2.50351	3.52538	1.18798	6.61866	1.92153	4.55954	0.076037	1.37447	2.34665	0.0414381	4.81204	2.82616	1.40075	5.4082	2.95502	7.65358	4.99468	0.0158404	3.30063	3.54074	2.21391	0.102273	0.00798202	1.08612	0.305798	0.00857001	0.737997	5.49229	4.1178	2.00837	2.60283	1.9659	3.43583	2.09356	3.55873	0	0	3.66132	7.12097	4.67727	5.03287	5.19408	0.462415
TCGA-EE-A29R-06A	3.73693	3.02655	1.60201	4.46695	0.917192	0.763991	2.55624	3.89152	1.60743	7.30658	3.13809	4.69964	0.126532	2.08209	2.09473	0.173717	4.83	3.94462	1.08328	3.83063	2.85398	7.37307	5.72232	0	3.48231	3.68305	1.19099	0.0573547	0.012001	0.768244	0.560441	0.323277	0.875133	4.08378	2.8912	1.84101	3.46403	0.740552	5.80842	2.92471	3.83113	0	0.0261406	6.20478	6.41858	5.25548	5.20848	4.84723	1.06702
TCGA-EE-A2MK-06A	2.97663	0.03165	1.53857	0.766935	0.61936	0.060178	2.70642	5.05555	1.36141	7.45903	1.27841	4.36762	0.129385	1.72198	1.49408	0.0611576	4.26025	3.10507	0.900968	6.89599	2.6898	7.43636	4.88802	0.191801	3.53154	1.52072	1.07998	0	0.0274905	1.92751	0.0042653	0.00849059	0.45598	3.99252	2.96203	2.70119	0.384322	1.76	4.45631	2.82999	5.52284	0	0	3.79053	7.71879	4.62791	5.37501	2.50054	1.53126
TCGA-EE-A29G-06A	5.37583	4.89803	3.05793	0.440862	1.04027	0.05916	2.47368	3.95359	1.53237	7.56507	1.50109	5.33691	3.29702	4.8053	1.85718	0.0236799	4.78456	2.39997	0.951668	2.94268	3.02593	7.38401	4.14787	0.066297	3.20552	3.02521	0.768371	0.411	0.0169469	3.04305	0.0109775	0.681669	0.809172	4.19306	1.06066	1.98545	6.27161	2.22095	3.44645	4.02914	3.38068	0	0.0295467	5.6751	6.31447	5.25918	5.50274	3.10919	0.235161
TCGA-EE-A20F-06A	4.47869	0.0219332	1.7055	0.466638	0.622985	0.0535607	2.4528	4.80024	1.07765	8.22916	2.53038	5.05253	0.115456	1.95467	2.33337	0.0928303	4.57684	3.70669	1.25285	6.16708	2.77724	8.23272	4.85557	0.164614	2.70511	3.3152	0.942528	0.0144314	0.00546635	2.57531	0.0058884	0.0348635	0.601103	4.77347	1.77805	2.44152	0.200145	1.69832	5.11813	3.18264	3.9892	0.0170831	0	3.17328	8.07932	6.09935	6.7746	3.08362	0.183622
TCGA-GN-A262-06A	3.8361	0.0520712	1.35719	0.0127059	0.815674	0.0269	1.90478	2.65596	1.75476	7.52149	3.24871	5.27102	0.0728913	0.395526	2.31698	0.133209	3.05041	0.707667	1.62028	0.605595	2.56287	7.04504	5.07486	0.0597532	2.24457	2.62684	0.836526	0.124387	0.0152483	1.33626	0	0.0893601	0.355876	3.78845	2.14669	2.56456	4.87673	0.758233	4.37745	4.0675	1.94052	0.0285747	0.0783631	2.60012	4.42678	5.12533	5.72582	3.121	0.406683
TCGA-EB-A85I-01A	4.11978	0.0308865	1.29398	0.800917	0.879056	0.0587402	1.5019	3.404	0.873908	8.20822	3.19108	4.51354	0.0218443	1.59071	2.71866	0.198951	4.32648	3.83351	0.719058	6.30225	3.16045	7.70948	4.55091	2.87514	3.00984	3.62637	0.406608	0.0775536	0	2.22674	0.0478191	0.0192562	0.862335	4.42022	2.62393	2.5684	0.218471	1.56458	4.46628	3.95828	2.65071	0	0.0389821	3.6784	7.32698	5.13527	6.62202	2.73242	0.200537
TCGA-DA-A1HW-06A	4.13004	0.0930407	3.54843	0.251449	0.621235	0.0948585	2.15135	3.72798	2.0167	7.92082	1.65139	4.87889	0.0376188	1.24052	2.27638	0.299542	4.49903	3.3351	0.998301	2.08027	3.30291	7.4797	5.12766	0.109754	2.90631	3.50731	0.815502	0.0452713	0.00260251	1.78952	0.300397	0.0440767	0.733461	4.7983	3.20561	1.35996	1.34116	2.59352	4.56159	4.04059	3.65882	0.0323288	0.0449083	2.98976	7.10725	5.4092	5.65967	3.40459	0.135367
TCGA-ER-A42L-06A	3.41207	0.995544	2.5796	0.54732	1.23536	0.147765	2.26305	5.02992	2.09695	9.66633	3.67253	4.87127	0.307517	2.13411	2.72167	0.22262	5.08393	5.26929	1.05138	4.7465	3.2812	7.47176	4.63902	2.7778	3.51534	3.68259	0.670534	0.0425226	0.0182172	4.34459	0.0293264	1.16758	1.30255	4.75976	1.67966	2.89206	1.027	5.26697	4.74684	2.81325	4.36856	0	0.0265075	7.6268	8.45081	5.0879	5.48308	3.45167	0.48197
TCGA-D3-A3ML-06A	2.04182	0.00902564	1.26861	0.0287672	0.751374	0.0172828	2.44869	3.31116	0.871616	7.30766	1.35865	4.79221	0.0746347	1.57688	1.35106	0.152086	3.64766	2.95815	0.601626	0.738127	2.18694	7.39258	4.85566	0	3.48981	3.25638	0.714611	0.027465	0	1.90529	0	0	0.204327	4.06712	0.81497	1.80159	1.77325	0.419738	3.1367	3.99141	3.30587	0	0	2.27211	1.82574	5.92872	6.1783	1.75783	0.0948589
TCGA-DA-A3F2-06A	2.49814	0.0200617	2.4522	0.0478226	0.374281	0.0632508	1.24758	1.71611	2.97442	6.81257	0.689958	4.41905	0.0282081	1.51294	2.60143	0.200175	5.97431	2.96611	0.257313	5.69316	2.95021	7.24657	2.77411	0	1.36109	2.44469	0.336186	0.0102748	0	2.39033	0.0615901	0.108697	2.8196	3.39793	2.48133	1.61058	0	1.91605	2.48163	4.05317	1.40694	0	0.0502523	4.7552	7.61148	3.53116	5.75562	4.42708	1.06285
TCGA-DA-A1I4-06A	2.96456	0.0444317	1.84507	0.154351	0.656964	0.0523625	2.45928	2.93796	1.83855	8.3066	1.38116	5.39883	0.0433895	1.25131	1.93893	0.47222	4.76239	4.57549	0.830966	6.35781	2.35426	7.63428	4.43608	0	2.71974	3.5273	0.695238	0	0.00600843	1.2788	0	0.00645136	1.38856	4.16878	2.49485	2.6893	0.0292059	1.91362	4.22731	3.58916	3.39601	0	0.196814	4.68884	8.16774	5.5267	5.72243	2.63474	1.06155
TCGA-GN-A4U4-06A	3.31986	0.128761	1.67019	0.877113	0.372359	0.142465	1.39957	3.77328	1.08869	7.07191	0.649738	4.97957	0.142638	0.626926	1.97655	0.113791	4.30164	3.82606	1.21571	1.53864	2.39225	6.36006	4.92231	0	3.22406	2.63737	0.596088	0.0688831	0	2.23852	0.0488415	0.0645567	0.418166	3.4301	0.744047	2.53273	2.11575	2.22221	4.31722	3.42734	2.92559	0	0	4.17959	4.49408	5.92839	5.81141	3.50311	0.149045
TCGA-EE-A29S-06A	3.46315	0.0405039	1.80194	0.144899	1.14776	0.0130878	2.64424	2.39338	1.39971	7.09672	1.68878	4.36013	0.0428002	2.0204	2.22982	0.0308548	4.49327	3.94698	0.967801	3.95172	3.70187	7.50015	4.67386	0.011768	4.34397	3.20946	0.606264	0.00523228	0	0.79236	0.335282	0.0439601	1.2033	4.26676	3.569	2.6519	0.240638	1.72907	5.86963	3.64227	3.33897	0	0.051076	5.62298	4.94414	5.45345	6.7174	2.32518	0.960544
TCGA-WE-A8ZX-06A	5.943	0.776539	2.05508	0.208124	0.558195	0.0311829	2.05657	3.90347	1.07519	7.40669	3.28329	4.51327	0.214665	1.27009	2.29493	0.134748	3.88977	4.71713	1.35941	3.1765	2.11871	7.16062	6.08647	1.21552	2.75785	4.97814	1.31415	0.041296	0.0649549	1.65297	0.191256	0.606733	1.33604	4.56731	2.42851	2.50561	1.66478	2.53444	4.52514	3.03751	3.31721	0.0294784	0.0409645	4.69061	5.87852	6.37397	5.73686	2.66387	0.500238
TCGA-D3-A3C8-06A	2.86626	0.0502235	1.71456	0.862788	0.600464	0.0482565	2.45778	4.02655	2.29331	7.18459	1.7477	4.46861	0.819062	1.49242	2.30008	0.215832	5.06978	5.17279	1.174	5.95192	2.70556	7.9281	5.20149	0.0688947	3.74357	4.59192	0.852048	0.0155677	0	2.44277	0	0.0560207	1.4468	4.54755	1.77411	2.13164	0.189692	3.12398	3.14242	3.32011	4.3613	0	0.0756066	6.64479	7.73139	6.2209	4.90735	3.29022	0.525497
TCGA-HR-A5NC-01A	4.92032	0.0707599	1.93227	0.330115	0.756332	0.143498	2.39056	5.20845	1.12159	6.5553	1.79197	4.25103	2.66713	1.67195	2.20423	0.0628494	5.01732	2.46127	1.61755	3.0062	3.08624	6.63838	4.82147	0.398486	2.61772	2.76337	1.39435	0	0.00523231	0.488761	0.0553961	0.0223425	1.01357	4.31238	2.22801	2.44373	1.09724	2.49273	3.96388	2.2549	3.2272	0.0325257	0	4.90042	7.23898	4.25928	5.94236	3.45226	0.2754
TCGA-YG-AA3N-01A	4.773	0.0242428	2.4215	0.892607	0.779796	0.0370779	1.97562	1.3134	1.70383	8.26471	0.835771	5.27205	1.26603	1.99879	1.96424	0.141334	3.38498	2.81056	0.866228	1.69845	3.36521	7.37782	3.50694	0.0167798	2.60238	2.23653	0.719631	0.0222886	0.0168643	3.44406	0.0799815	0.0359806	0.38091	3.61777	2.36688	2.12453	0.508445	1.29802	4.61873	3.97159	1.66334	0	0.141367	3.69882	6.75132	5.29063	6.86446	5.25897	0.454551
TCGA-D3-A1Q9-06A	4.58253	0.0341124	2.70267	0.233455	0.524689	0.0262746	2.36613	4.21038	1.96457	8.39159	1.42056	5.58842	0.191182	1.45705	2.04323	0.158673	3.83706	2.77517	0.853775	2.73332	3.26943	7.01687	4.34056	0.26089	2.65868	2.56423	1.13951	0.010533	0	0.66324	0.135369	0.134951	0.586393	4.69157	1.74263	3.52765	0.225868	0.996843	4.62457	3.58925	2.83491	0.00936371	0	4.68835	6.92135	5.36962	6.54833	5.87987	0.0889543
TCGA-WE-A8ZO-06A	3.6714	0.108942	1.97793	0.222813	0.910112	0.0573507	3.00495	5.03493	1.58663	7.69414	2.91058	4.5059	0.0542019	1.40426	1.65191	0.0834526	4.51901	4.71688	1.39633	2.79576	2.08059	7.76125	4.86753	0.115443	3.3723	3.50074	1.20132	0.013268	0.0187519	1.66359	0.0906316	0.0161246	0.327467	4.00547	0.946724	2.45853	2.18228	1.07549	3.85996	3.43661	4.21281	0	0	4.01347	8.0999	5.42129	5.27348	5.26247	0.992041
TCGA-EB-A44Q-06A	3.77537	0.586956	2.38643	0.110856	0.33079	0.0237854	1.76269	3.40409	1.40396	8.10571	1.59685	5.91423	0.0518845	1.2453	2.04312	1.46307	4.87277	2.01084	0.768265	1.58475	2.65265	8.43968	4.77594	0	2.55191	4.18295	0.705412	0.212961	0	1.69782	0.0941098	0.0230783	0.61595	4.45963	1.3047	2.2325	0	2.73444	4.15895	3.61232	3.311	0.0112848	0.0918517	4.66703	7.86615	5.49407	4.57066	2.49049	0.468315
TCGA-GN-A8LN-01A	4.10746	0.136323	1.56919	0.313405	1.39527	0.00943647	2.61734	5.73085	2.21695	7.2789	4.24053	4.74824	0.445076	2.09553	2.37815	0.169326	4.26626	3.16208	1.32605	5.1765	2.09617	7.41877	5.58138	0.896145	4.09479	2.53973	1.6397	0.163953	0.0421379	1.57946	0.0183103	0.0976408	0.73823	3.96801	3.36182	2.76292	5.49451	0.618504	5.20793	2.90232	3.52589	0	0.0369612	5.029	7.40558	5.9573	5.25196	2.33277	1.13817
TCGA-EB-A430-01A	3.13277	0.271979	1.57445	0.360463	1.04793	0.00603758	1.88106	2.41807	2.05672	8.37235	2.13585	4.99581	0.163618	1.61534	1.87735	1.51113	3.12571	3.7463	0.647064	3.50298	3.02474	7.35093	4.43799	0.063819	2.99838	2.93149	0.734673	0.0144011	0.0693529	3.27974	0.292154	0.0116904	0.156304	4.99039	2.37141	3.22765	2.71969	1.35407	4.04483	2.77842	2.54054	0	0.0470747	3.26108	7.92436	5.50407	5.95092	3.59499	0.293654
TCGA-D9-A3Z4-01A	5.23756	0.697081	2.34852	1.18781	0.96532	0.0641189	2.19801	4.06057	1.05244	7.76959	3.19622	4.61722	0.104446	1.03422	2.17705	0.318521	3.88274	4.75588	1.37286	2.49397	3.1034	7.15562	5.37988	0.0577548	3.66001	2.79487	0.976298	0.0887078	0.01839	1.68114	0.401246	0.267704	0.575761	4.4633	1.94032	2.44453	1.87064	1.31772	4.37973	2.9413	3.41745	0	0	2.77872	7.27125	6.00727	5.61747	4.41836	0.727058
TCGA-DA-A1HY-06A	4.71089	0.0401772	1.55995	2.79317	1.00244	0.040837	1.10104	5.41236	0.921211	7.01493	4.1113	4.17911	0.107417	2.60079	1.7416	0.0605743	4.72364	4.00022	1.17334	5.93773	3.47926	7.67074	4.42139	0.164035	3.07075	4.00554	0.944642	0.153058	0.0103558	1.34636	0.00223768	0.00890122	0.939981	4.80863	3.46211	1.65811	5.25876	2.46905	4.72856	2.82123	4.36899	0	0.0359477	4.90826	7.60543	5.1805	4.30081	3.05499	0.198098
TCGA-GN-A4U5-01A	4.65771	0.0617013	2.25105	0.381138	0.628144	0.0150535	1.75167	4.86465	1.41492	7.4463	1.14378	4.63861	3.37903	2.76835	2.23027	0.120463	4.39494	2.73976	1.23784	4.73876	2.69298	7.6209	4.39609	0.026947	3.05959	2.80318	0.927333	0.0357524	0.0136046	1.25826	0	0.153054	0.346246	3.91676	2.65849	2.36728	3.95065	2.14479	3.05084	3.10543	2.9469	0	0.0870791	5.21139	7.48635	5.22386	6.01838	3.18322	0.133286
TCGA-WE-A8K6-06A	2.58896	0.0914502	1.0437	0.150003	0.778642	0.212199	1.65777	4.4469	0.825863	7.43618	3.58698	4.11529	0.194629	2.47364	2.3536	0.119564	4.19099	3.16992	0.878377	5.45557	1.91226	7.54177	4.92998	0.844405	3.37142	1.39373	1.16003	0.11474	0.0351699	0.573978	0.0114613	0.327006	0.346499	5.08433	2.78076	2.73303	2.74925	0.451471	6.30356	2.49422	4.10052	0	0.0610346	5.60665	6.60281	3.42218	5.41852	2.25479	1.05354
TCGA-DA-A95Y-06A	4.4934	0.0229456	1.42124	0.98839	0.39671	0.0264063	1.50723	1.74364	0.758136	6.88331	1.66818	5.81051	0.0762219	1.77899	2.13509	0.10169	3.95953	3.82961	0.540877	1.86111	3.51893	6.62877	3.72413	0.0158797	3.00206	4.75215	0.52784	0.0959073	0	1.35061	0.0383869	0	0.468491	3.96928	2.13601	4.22358	0.0765702	0.507654	2.61664	3.43287	3.19103	0.0125343	0.0347075	2.83241	8.00743	5.39913	7.71042	6.12043	0.412988
TCGA-GF-A2C7-01A	4.56495	0.223002	2.4006	0.531324	0.780429	0.0244904	2.72451	4.30086	1.20373	7.03576	2.20655	5.07801	0.87159	1.24497	2.15622	0.157129	3.33931	3.7511	0.612582	2.49774	3.7023	6.78286	4.65752	0	2.89113	4.50116	1.01062	0.043647	0.0166369	1.28449	0.00898582	0.0529256	0.613431	3.964	1.94202	2.56038	0.577794	1.56112	2.79468	2.13997	3.13299	0	0.161538	3.96494	6.38248	5.40709	5.9259	3.8097	0.352158
TCGA-EB-A4OZ-01A	5.67877	0.235988	0.983083	0.242836	0.710571	0.0574538	0.824066	1.90749	1.78778	7.15597	2.46509	3.89697	5.87368	3.4665	3.07833	0.12426	2.98497	2.87547	0.762514	4.34554	2.979	7.489	3.31055	0.449048	2.14352	2.53004	0.473686	0.0369138	0	1.76053	0	0.109455	1.53083	3.07931	1.40936	1.87145	3.30852	1.18265	3.13966	3.28244	1.06462	0	0.68752	4.60341	7.74683	4.12881	6.06035	3.54973	0.0703712
TCGA-EE-A2MS-06A	3.83849	0.45895	1.41313	0.91196	0.332167	0.25783	3.25221	5.00879	1.50025	6.75364	2.61722	6.48511	0.04956	0.821129	1.7606	0.550087	3.98003	2.37592	0.886731	0.649238	3.0728	7.38862	4.59987	0.46493	3.17635	4.5039	1.42763	0.105554	0.0103012	2.52295	0.0474742	3.83508	0.494898	4.09277	3.44283	2.86948	4.89311	1.47417	3.54963	2.44795	4.58021	0	0.0591164	5.11964	7.30478	6.16373	6.27856	3.77361	0.492298
TCGA-BF-A1PZ-01A	3.58258	0.0860472	1.83296	0.131054	1.48827	0.012111	1.97597	2.8649	0.666374	8.07444	1.26095	5.19143	0.301145	1.69636	2.25176	0.638387	3.91095	3.63759	0.513128	2.23851	2.43013	7.71818	4.47264	0.0848969	3.50764	3.52069	1.14722	0	0.00274386	2.46678	0.00884966	0.0521356	0.264044	4.2531	2.75455	3.62387	3.70211	0.50315	3.94413	3.43537	2.47522	0	0.070396	2.84053	7.37118	5.89917	7.3216	5.48839	0.480715
TCGA-EE-A2GS-06A	3.70054	0.11551	1.75807	0.137919	0.110261	0.10819	1.81566	5.58828	1.78439	7.40404	2.03021	4.97254	0.143827	1.33462	2.06973	0.375867	4.276	3.09826	1.09284	2.68864	1.97269	7.18236	5.20259	0.0764723	3.14022	4.03169	1.92426	0.019772	0.00281628	3.71636	0.0181086	1.40562	1.02824	3.54247	2.3563	2.08629	3.567	1.01121	3.7199	3.30904	3.42559	0	0.0244738	4.11407	7.61862	5.98266	5.43748	2.08912	0.27055
TCGA-D3-A1Q8-06A	4.49073	0.347462	2.11451	2.74346	0.486159	0.113505	1.52108	3.57227	2.21528	7.33099	1.25896	4.86902	0.124531	1.36526	2.06539	0.090477	4.94586	4.57481	1.03925	5.02885	2.68999	8.2935	4.42707	0	3.41238	3.55852	0.981878	0.0156092	0.00886187	2.04035	0.0440137	0.0864523	1.56167	4.22519	2.13667	2.34777	2.33122	2.64834	2.91818	3.20746	3.49723	0	0.100212	5.46386	6.15688	6.06687	4.33877	3.77338	0.355861
TCGA-BF-A3DJ-01A	5.06764	0.0207453	1.74357	1.01411	0.936139	0.146157	1.7648	4.71062	1.20387	7.69092	3.76809	4.56444	0.643038	1.79259	1.9832	0.411299	4.83581	5.26984	0.758271	5.11824	2.95689	7.55417	5.16886	0.0473003	3.27087	2.97356	0.567229	0.102896	0.00903308	2.17031	0.0416956	0.0696513	0.368183	4.74639	0.609452	2.24882	6.17894	2.07568	4.5284	2.8893	3.46567	0.00944655	0	3.53776	6.88965	5.88023	5.30324	3.71819	0.597705
TCGA-ER-A19N-06A	4.47964	0.0606223	1.39254	0.301484	1.07306	0.0645862	2.79785	3.76938	2.334	7.11877	2.11554	4.76206	0.457504	1.07965	2.43166	0.2964	5.2165	3.89374	0.562653	4.00969	2.53025	7.39666	4.84324	0.103086	3.55192	3.64346	0.628166	0.0104959	0	1.84176	0.0536306	0.0190954	1.05502	4.40055	1.29021	1.97684	1.57169	2.27929	3.80059	3.93263	3.36747	0	0.0258872	5.68856	7.63588	5.3718	6.28715	3.2425	1.04
TCGA-EB-A3XD-01A	7.23502	6.22539	2.33713	0.0991898	0.83055	0.115411	2.23038	2.66346	1.80984	7.51998	1.22598	5.09184	4.91981	2.92118	2.26368	0.0920088	4.29411	2.2555	0.494389	4.23902	2.69617	7.90081	3.37274	0.0764731	2.86962	2.0543	0.554134	0.172209	0.0147247	2.35695	0.0470593	1.51877	0.799102	3.41758	2.05053	2.38538	1.08208	1.65955	3.42602	2.89058	1.47358	0.0306319	0.0425609	4.80959	7.90559	4.62705	6.20902	5.81904	0.355538
TCGA-D3-A3C7-06A	4.22572	0.0340996	1.34926	0.546501	0.485152	0.304224	1.37791	3.26762	1.98727	7.64014	2.9748	3.92055	0.0941685	1.01321	2.03296	0.438403	4.89403	3.54852	0.941664	6.3027	2.23839	7.85687	4.90355	0.243017	2.65809	3.03914	0.95182	0.107444	0	1.43635	0.0213368	0.00712434	0.819532	5.12347	3.13744	1.8351	8.95948	1.30896	5.22047	3.56967	2.95487	0.0103965	0	4.57858	7.43075	6.64405	4.76231	2.43761	0.19065
TCGA-BF-AAP7-01A	4.51559	0.0446559	1.94797	0.370953	0.331818	0.0845682	1.30233	2.4177	1.607	7.53552	1.10779	4.89339	1.85192	1.3676	2.78939	0.363353	4.70553	3.62483	1.13326	5.21271	3.26005	7.68026	3.97326	0.112882	2.14832	2.6907	0.714569	0.0258113	0	1.3466	0	0.0416364	1.12034	3.72401	2.54827	2.18557	7.00357	1.24899	3.72776	3.25518	1.54348	0	0.675215	4.52311	7.95867	5.10362	6.67058	4.53244	0.287486
TCGA-EE-A2MU-06A	3.54573	0.0209703	1.82828	0.0702863	1.47996	0.0465656	2.20626	2.39992	1.87495	6.96558	1.17215	4.53998	0.128168	1.90104	2.23613	1.29209	4.47412	3.89027	1.03381	5.13869	3.26229	7.30509	4.00442	0	3.24247	4.70417	0.871019	0.118951	0.00305025	2.6122	0	0.025997	1.17484	3.5962	3.9828	2.41991	0.914571	1.71962	4.93462	4.1989	2.66019	0	0	4.57386	8.89661	6.58263	6.37838	6.90725	0.381507
TCGA-D3-A3CC-06A	3.83264	0.0970044	4.03311	0.0735638	0.716885	0.0532004	2.67845	3.4561	1.72774	7.21248	0.99924	4.77322	0.412494	1.27283	1.85416	0.0877408	3.83287	5.01169	1.18575	2.80072	4.06398	6.35639	4.5442	0	3.51661	4.04129	0.626522	0.0611068	0.00542897	2.83801	0.142187	0.133786	0.748387	3.18332	3.08883	3.04281	0.40078	2.01274	3.41252	3.71446	3.44081	0.0169668	0.0236176	3.79289	7.4635	5.78885	7.05935	3.0134	0.238463
TCGA-ER-A1A1-06A	3.80375	0.471896	1.91856	0.978883	0.805829	0.0740918	2.86055	4.37208	2.13726	7.92388	1.62688	5.10089	0.128118	2.33404	2.38145	0.841336	5.31892	3.85678	1.3907	4.17005	2.50245	7.38598	5.28487	0.0797499	3.59241	5.1098	1.32405	0.213727	0.0204568	2.35229	0.00369468	0.653091	1.45558	3.8147	3.27252	2.36806	0.0870578	3.40526	3.01598	3.44611	3.5549	0	0.392418	4.82511	7.53291	5.70119	5.59374	4.41955	0.980078
TCGA-ER-A2NH-06A	3.99119	0.086988	2.08311	1.1292	0.533401	0.153015	2.24574	4.08149	2.19506	7.22285	3.19834	4.45532	0.445192	2.69973	2.31106	0.3193	5.28204	3.84812	0.984375	4.70103	2.55735	7.48912	4.95457	0.387792	3.50785	4.1487	0.522822	0.00855583	0.00485231	2.97957	0.0156246	4.18355	1.02136	4.32002	2.42135	1.92476	0.164868	2.20734	4.58211	3.42769	4.17344	0.117123	0.0419412	4.93987	7.6181	4.68114	5.37288	3.20991	0.298008
TCGA-ER-A19O-06A	5.2898	0.147777	2.06221	0.0982391	0.445881	0.0585607	1.25843	1.60955	1.55737	6.87735	2.05018	4.90178	0	1.86344	2.51882	0.281259	4.20665	4.18056	0.224221	4.74924	4.38724	7.49675	3.11212	0.315759	2.23832	1.06789	0.312181	0.0269785	0.00385099	2.31939	0.0610087	0.111525	1.40125	2.81129	1.5115	1.85513	0.0125424	1.35127	5.83392	4.2209	2.86298	0.0120492	0	3.34152	7.62668	3.4838	7.08535	3.71192	0.337939
TCGA-D3-A51E-06A	5.57588	0.0306297	1.55868	0.502703	0.474092	0.0252556	2.09057	4.73289	1.7091	7.64604	4.08966	4.70683	0.0550588	1.65702	2.18143	0.0847586	4.64169	5.68815	1.07878	1.79791	2.23044	7.16146	4.83043	0.57215	3.57961	3.50493	0.968167	0.00675614	0	1.40948	0.0123444	0	0.432974	4.72636	0.66814	1.99914	0.0492701	1.40768	4.10624	3.79409	3.36361	0	0	5.6982	7.13285	5.81765	6.07088	4.13958	0.445873
TCGA-IH-A3EA-01A	4.33397	0.0234887	1.36664	0.161596	0.693543	0.130357	2.01356	2.02605	1.09434	7.65817	3.70754	4.98964	0.327224	1.37843	2.18685	0.0587189	4.07466	5.35143	0.331968	3.69699	3.27369	7.41396	4.09674	0.179136	3.28022	3.54138	0.475006	0.0358138	0.00683017	1.24157	0.328416	0	0.319832	3.69679	1.67985	2.57782	0	0.793067	5.02783	4.50512	2.07285	0	0.115168	3.3713	4.88682	6.01466	7.02277	4.56802	1.08066
TCGA-FS-A4F0-06A	3.03104	0.182542	2.16607	0.425865	0.613888	0.0143015	2.55965	3.61205	1.63587	7.78907	2.2719	5.15303	0.246752	2.13456	2.39336	0.278207	4.97213	2.8201	2.32071	0.553541	3.42122	6.90379	4.94052	0	3.79205	2.91379	1.89268	0.167525	0	0.14402	0.41103	0.00695418	0.650796	3.89019	3.19349	2.89972	2.31285	1.60742	5.74443	4.81271	3.57902	0	0.0281419	1.96052	6.92437	5.33723	6.70901	4.54154	1.40857
TCGA-HR-A2OG-06A	5.79293	0.0930698	1.78007	2.65304	0.430857	0.215547	1.42671	4.5315	1.88489	6.9714	5.02205	4.00437	0.0590243	2.27935	2.07011	0.234055	5.81284	5.63275	0.992596	5.84747	2.71294	7.38881	4.81588	3.93341	3.73959	3.32351	1.23531	0.0482548	0.00308493	1.57867	0.0871472	0.0392578	1.18027	5.02289	2.79937	1.94872	2.77526	2.14994	6.34487	2.29727	4.35271	0	0.153746	5.98884	7.29798	5.31428	5.99792	3.35108	0.889736
TCGA-EE-A2MG-06A	3.79924	1.7651	1.60299	0.938681	0.570979	0.0561282	2.22593	4.59026	1.71119	6.6505	1.75387	4.35395	0.0767208	1.77284	2.57185	1.30933	5.47989	3.726	1.28102	6.54061	2.99989	7.4397	4.6695	0.15818	3.89281	3.07024	1.34118	0.109808	0.00322761	2.51957	0.00694567	0.230417	1.4202	4.49497	2.42399	2.15097	0.465152	2.69892	4.19111	2.68471	3.87819	0.0201365	0.0280177	5.64788	6.44995	5.64704	6.15689	2.75455	0.497579
TCGA-ER-A19S-06A	5.89658	0.11955	2.23911	0.38092	0.478623	0.27807	2.41387	4.56211	1.38047	7.35869	3.77543	4.5004	0.0486024	1.33166	2.05657	0.0636345	5.33547	3.99237	1.52517	3.12016	3.49224	8.02187	4.79542	0.116198	3.17226	3.01116	0.753815	0.0236626	0.00337434	1.67681	0.0216743	0.104927	1.07189	4.79691	3.30125	2.04975	3.97503	2.53216	2.90227	3.48342	4.63209	0.0314555	0	4.24095	6.55649	5.13767	5.26516	4.66524	0.173232
TCGA-ER-A3PL-06A	4.33236	0.0553643	1.7458	0.336704	0.360082	0.0356835	2.37007	3.54542	0.969523	7.17051	4.1206	4.30598	0.039253	1.72681	1.85084	0.236597	5.38417	4.02728	1.11641	5.19243	2.80587	6.71517	5.3136	0.407459	3.76923	3.09052	1.35278	0.0702813	0.0162258	2.23533	0.0432932	0.00873496	0.910444	4.24745	1.82492	2.41156	1.7623	2.75654	3.15351	1.96046	3.8356	0.0127436	0.0352824	4.13392	6.99397	5.0672	5.16403	4.51426	1.21955
TCGA-ER-A19C-06A	4.36233	0.216898	1.40713	0.516695	0.761532	0.039123	3.05318	3.80644	2.09447	8.33888	2.97494	4.59017	0.203367	2.22383	0.980453	0.321885	4.87003	4.4632	1.01568	3.66467	3.12499	7.25045	4.63988	0.0118323	3.46149	3.50811	0.680443	0.0568413	0	2.0594	0.0380875	0.037966	0.798149	6.13862	3.72813	1.70828	2.84365	1.20396	4.11966	3.24592	4.46731	0	0	3.98445	7.73527	5.36209	5.96835	5.05968	0.833599
TCGA-EE-A3JB-06A	3.34708	0.0604722	2.1631	0.225101	1.08261	0.126098	2.3148	3.02928	1.69151	6.83319	3.51183	5.09556	0.125043	3.3246	2.40699	0.171705	3.9578	4.22457	1.05299	5.9922	2.40883	7.1554	4.89463	0.0350989	3.09234	5.9836	1.0441	0.0208634	0.0118542	1.37263	0.869211	0.0127262	0.973369	4.28478	4.69486	2.62394	0.876196	2.17556	5.37784	3.51643	4.38487	0.0277433	0	4.50636	6.87064	6.05764	5.24641	3.61838	0.300748
TCGA-EE-A2M7-06A	2.49734	0.05601	1.68418	1.13994	0.532653	2.09214	2.45594	4.62512	3.13745	7.03325	2.04851	4.25187	0.0630271	2.71016	1.89833	0.07875	5.46814	1.91408	1.56244	2.15607	3.89249	6.98755	4.65333	2.13383	2.47839	1.58628	1.14129	0.133549	0.105055	6.14148	0.461848	0.426674	1.69573	4.02162	5.19581	2.30103	5.7769	1.96233	5.66591	3.17787	2.86737	0.0205761	0.0566985	5.68865	6.44392	6.38042	5.41935	4.31786	0.408566
TCGA-FR-A69P-06A	4.49346	2.603	1.72348	0.918	0.433612	0.0552861	2.0811	4.47971	1.70115	6.90389	2.35886	4.86798	0.193357	1.97953	2.38805	0.312624	4.36554	4.77811	1.18482	4.30498	2.05542	6.15312	6.14901	0.129119	3.49123	3.94937	0.907046	0.0222969	0.00845997	1.84044	0.00911241	0.044854	1.10308	3.96003	2.00753	1.88538	0.876366	1.23018	4.72584	2.72678	3.53191	0	0.716927	7.02312	6.57549	5.72186	6.09599	2.08011	0.566225
TCGA-D3-A51K-06A	4.10809	0.0063355	0.346747	0.0227435	0.295795	0.0713643	1.70581	3.53107	1.35732	7.73142	2.04645	4.65147	0.103624	2.53072	3.14131	0.772625	3.73978	1.69931	0.608135	1.40295	2.7764	6.78166	4.12625	0.698541	2.14332	1.97613	0.542531	0	0.0803268	2.461	0.0863588	0	0.523188	3.30091	3.17285	2.71963	0.805858	0.701543	4.6225	4.27257	0.830829	0	0.679509	2.67598	7.97139	6.87981	7.9942	3.31972	1.92889
TCGA-FW-A3TV-06A	2.52151	0.056231	1.94123	0.0441717	1.34026	0.0380345	2.54799	3.72948	1.03914	7.93818	2.45085	4.78064	0.105221	1.59971	1.99536	0.140907	4.70734	2.15765	1.38515	2.57433	2.20225	7.07189	4.38497	0.141298	3.23821	2.58982	1.09182	0.11797	0	3.79196	0.0317956	0.0369093	0.425972	4.78212	2.19121	2.23539	0.139276	1.1653	3.5869	2.25923	3.71566	0.0155214	0	5.2391	6.88858	3.40716	6.26063	6.74262	0.409996
TCGA-EE-A2MT-06A	5.39664	0.358276	1.97404	1.23227	0.771621	0.0260879	2.05942	3.98413	1.09781	8.11079	4.28058	4.97769	0.215094	2.84642	2.65133	3.2159	4.69573	5.63106	0.588849	6.16536	3.00786	6.99618	4.54755	0.120969	3.76335	3.87298	1.04677	0.0208402	0	2.50693	0.00851453	0.0665386	0.394611	4.29642	1.39367	2.60669	0	1.05089	5.09751	2.09903	3.98293	0	0.0677841	5.25752	7.83469	6.00868	6.25745	5.54363	0.47808
TCGA-D3-A2JB-06A	3.14283	0.299435	2.19489	0.784887	0.49067	0.165674	2.5082	4.37236	1.72672	7.31273	1.37631	4.6074	0.188263	1.39176	2.60341	0.592684	5.0419	3.82353	0.990261	4.25627	2.72443	7.56076	5.32159	0.375716	3.59079	4.56779	1.20829	0.0816408	0.00632947	1.96865	0.1054	0.208914	1.20934	4.50068	2.81547	1.95068	1.74967	2.16235	3.00121	2.80359	3.44151	0	0.157682	4.41655	7.80928	5.85102	5.93451	5.58497	0.663502
TCGA-EE-A20B-06A	5.32906	3.68304	1.89088	0.554521	0.376108	1.35673	1.67077	4.29556	1.6145	6.81187	1.4704	4.42415	0.055507	1.56194	1.94493	0.0661685	4.36663	2.24363	0.751036	5.74271	3.24832	6.97976	4.24332	0.388909	3.42403	3.01368	1.11272	0.0270574	0	3.67838	0.045121	0.0489977	2.24252	4.28393	1.39383	3.12011	8.22795	1.09398	3.21877	2.97606	2.69486	0	0	4.05645	5.81756	6.48524	5.18308	3.37496	0.688507
TCGA-D3-A3MU-06A	3.46836	0.094977	2.16245	0.480102	1.18869	0.0658071	1.90674	3.64603	2.37006	6.96871	1.66785	5.04052	0.0723154	1.64925	1.97024	0.207882	4.77798	2.84554	0.988022	4.05225	4.348	7.72864	3.11509	0.0120522	2.73649	1.97557	0.513203	0.0578813	0.0181315	1.45062	0.016289	0.0258917	1.27262	4.27538	4.67972	2.56794	0.790689	1.82132	4.59513	3.99088	2.58302	0	0	3.92135	4.91071	4.89666	7.23742	3.43097	0.573456
TCGA-FS-A1ZH-06A	4.84373	0.125966	1.73955	2.62714	0.635071	1.15476	1.65855	4.60435	1.42485	6.43046	3.70192	4.30303	0.178921	1.82857	2.33136	0.200978	4.48069	4.60996	0.900574	5.42478	3.05645	7.05088	4.83032	1.5757	3.61442	4.10321	1.11085	0.117112	0.0119676	1.95157	0.13582	0.135401	1.86324	3.88257	2.66171	2.2319	7.8226	1.9004	3.97162	2.62656	3.50974	0.00939628	0.219215	6.30656	6.75547	6.54767	4.36065	2.65707	0.773255
TCGA-EB-A82C-01A	3.89356	0.0643665	1.80083	0.954096	0.298404	0.0444528	2.77623	3.97778	1.93252	7.34411	0.999665	4.82512	0.708545	1.19608	2.29834	0.242568	4.30195	2.6973	0.767547	3.14357	2.20438	7.23343	5.58803	0.0161389	3.759	2.85166	0.878674	0.0495369	0	1.81862	0.101766	0.00873191	0.249271	4.27872	1.0114	2.51177	1.04396	0.660505	3.70439	3.33301	2.64108	0	0.0696986	3.11371	7.908	5.89258	7.08605	4.37944	1.21328
TCGA-D9-A1JX-06A	6.30131	0.145353	2.90878	0.16542	0.577565	0.041355	2.11754	3.45898	2.12428	7.32818	3.57438	4.86221	0.266454	1.48846	2.17591	0.205757	4.18873	5.36557	0.953373	2.02706	3.45478	7.02671	4.67662	0.364562	3.37952	3.96902	1.39985	0.0600632	0.00944312	2.86568	0.17595	0.190353	0.730533	4.04347	0.919063	2.45883	0.672219	1.45327	4.17224	2.96424	3.44415	0.00987529	0.0542679	2.78438	7.71824	6.04291	5.94397	4.99383	0.219075
TCGA-GN-A263-01A	2.2248	0	0.822216	2.57224	0.202069	0.125013	1.45849	2.00416	0.510544	9.00044	0.831589	4.53083	0.296166	0.724068	1.47794	0.0364145	4.90143	2.85034	1.15954	6.92824	2.10695	6.60488	5.06159	0	4.06041	3.6562	1.65846	0.0439512	0	2.78348	0.0135526	0	0.154743	5.34915	1.38415	2.93987	0.0802982	0.966529	3.16614	2.33823	3.77221	0	0	3.58969	7.91022	5.71263	6.1695	4.44819	0.719266
TCGA-D3-A3CE-06A	3.6248	0.61205	2.49095	0.485573	0.431742	0.192224	2.17881	4.88321	1.42151	7.31211	1.60848	4.99139	0.407635	1.32993	2.52246	0.130488	5.43086	4.65452	0.933404	2.62425	2.82124	7.20335	5.22717	0.244222	3.37441	3.95678	0.630142	0.070396	0	1.73338	0.00798203	0.107583	1.76877	4.08112	2.88041	2.05634	1.70232	2.09162	4.31995	2.38396	3.59986	0	0.0636254	5.61411	6.85058	5.48332	5.08047	2.67592	0.28593
TCGA-EE-A2GO-06A	4.72524	0.0883285	1.43831	2.93018	1.37397	0.392099	1.30833	4.80853	1.24242	6.98359	4.4116	4.66474	0.196206	2.5184	1.07168	1.53025	3.76856	4.55948	0.866276	5.15265	1.37384	7.43845	4.99532	1.01697	2.89035	3.80571	0.620887	0.156085	0.0142932	0.832377	0.167818	0.0102472	0.234579	4.44226	2.52612	1.78953	0.0612471	0.813319	7.21948	3.08518	3.47653	0	0.0208106	4.42077	5.98708	4.00748	5.38724	1.7944	0.996041
TCGA-XV-AB01-06A	1.77854	0.111321	1.54506	0.109675	0.310279	0.0398515	1.16018	1.07443	1.39187	6.82967	0.775139	5.14579	0.0438317	1.49165	2.38188	0.339998	3.65928	2.3693	0.448617	3.15972	2.78499	6.7785	3.11503	0.0358662	1.69504	0.91576	0.135094	0.0475385	0	2.07267	0.210048	0	1.44183	3.08158	1.07055	2.16263	1.39632	0.393871	4.51103	3.27777	0.68302	0.0283514	0.0777608	2.1931	7.64912	4.23544	6.85548	4.53963	0.472672
TCGA-D9-A6EA-06A	4.70272	0.0165832	1.51496	0.269294	1.64125	0.0472614	1.72805	4.25525	1.11565	6.9289	2.75607	4.22121	0.0688834	2.86834	2.11731	0.0436532	5.62728	4.85506	0.905033	5.1574	3.52601	7.27255	3.68859	0.0973897	3.70854	3.24561	1.02301	0.0315768	0.00361197	1.41814	0.147995	0.0307398	0.192071	4.68872	3.09016	3.01698	2.82465	1.85997	5.59764	3.02348	2.87455	0	0	3.0257	7.57206	7.2138	6.68959	5.5824	0.7655
TCGA-ER-A19K-01A	4.36815	0.0416678	2.49733	0.650455	0.345034	0.036991	1.66689	2.32125	1.13228	8.18554	0.895843	4.67976	1.53005	1.91852	1.75592	0.0341576	4.40233	4.10206	0.817638	2.78565	3.05342	7.00123	4.46827	0	3.50789	4.22072	0.711224	0.0728249	0	1.89513	0.0912519	0.399573	0.395664	4.82812	3.03836	2.26335	0.0273801	1.76503	2.88132	3.74813	3.73082	0.00882301	0	3.15389	7.26616	5.18417	6.76744	5.76244	0.400044
TCGA-D3-A8GR-06A	2.83452	0.079026	0.83438	0.0693998	0.282785	0.0556372	1.4887	2.08735	0.807033	8.58418	3.29257	4.56698	0.0611609	1.70616	2.97209	0.159092	3.86664	3.84177	1.26367	5.32935	2.75343	7.39879	3.80506	0.0985194	2.62942	2.66266	1.51415	0.0554593	0.00639065	3.65675	0	0	0.667624	3.2965	1.9112	2.32442	1.787	1.58564	1.84008	3.0257	2.2291	0	0.59007	3.59793	7.44428	5.5577	6.51513	3.4796	0.203106
TCGA-EE-A3AB-06A	4.34285	0.145367	1.60369	1.55335	0.599243	0.148708	1.80274	4.13816	1.48753	6.51646	4.35081	4.5062	0.274143	0.378237	1.82717	0.104498	4.42358	5.03102	0.860936	4.70395	2.2755	8.15165	4.06473	0.537365	2.68303	3.21765	0.666853	0.0232317	0.0088164	1.72072	0.0329669	0.0374956	1.26704	4.60887	1.71302	1.94737	0.614143	1.74205	4.08189	3.07001	3.71107	0.013808	0.0382047	4.22937	6.63331	5.24447	5.35093	3.36458	0.460185
TCGA-ER-A199-06A	4.23028	0.0900699	2.18705	0.606251	0.832644	0.142974	2.58792	4.47583	1.06802	6.37926	1.74458	4.37412	0.0205454	1.86901	2.18053	0.12786	4.89333	5.17114	0.900266	3.98698	2.26247	7.26868	4.90245	0.144483	3.3432	3.71501	1.09831	0.0515026	0.0168715	2.46977	0.0494231	0.122242	1.32548	3.78296	1.65203	2.38662	3.2247	2.31653	4.447	2.51649	2.7458	0.0132513	0.0366769	5.0228	6.33348	5.89783	5.51288	2.63783	0.731982
TCGA-EB-A4IQ-01A	6.3794	0.11411	2.26569	0.573793	1.35288	0.0840004	2.38613	2.54603	0.954632	6.46343	2.37407	4.89738	3.63012	3.39033	2.54333	1.85436	4.38129	3.69761	0.702361	2.846	3.30392	7.14115	4.04896	0.0417904	3.15634	3.33811	1.09873	0.0371377	0.0106149	1.57414	0.636245	0.124167	0.5211	3.40216	3.47081	2.82428	0.81221	2.08555	4.36093	2.9865	2.49932	0.0221162	0.147652	5.36429	7.4741	4.99822	6.51743	5.45146	0.170867
TCGA-D3-A51N-06A	3.02849	0.0576867	0.97128	0.829121	0.547912	0.0102384	1.65952	4.29404	1.38226	7.85588	3.86635	3.93999	0.150323	1.528	2.28419	0.00810162	4.98504	4.2412	1.52024	6.00167	2.63619	8.28692	5.04294	1.7738	2.5881	2.51541	0.865733	0.110371	0.00925151	2.28875	0.00499099	0.0295953	0.633277	5.42754	2.85904	1.84014	0.0593993	1.92365	5.10801	3.22031	2.45411	0	0.0400701	6.24527	8.55008	5.47278	6.35749	3.81437	0.567493
TCGA-D3-A8GO-06A	3.59813	0.168201	0.817594	1.88705	0.461556	0.429288	1.16963	4.25871	1.12394	7.70071	4.25212	3.62227	0.040226	2.33026	3.0115	0.112627	4.19336	3.59941	1.93943	6.44983	3.23672	7.6342	4.61081	2.41931	2.19726	1.94105	1.25021	0.0790111	0.146981	1.85644	0.0399892	0.0354867	0.964505	4.46684	3.48466	3.06645	4.51801	1.14721	4.45624	1.64375	2.70856	0	0.105865	4.23279	7.65436	5.33563	6.15261	5.06837	0.490254
TCGA-DA-A95X-06A	5.00713	0.106615	1.27061	0.409078	1.8671	0.0218162	2.88689	3.03306	2.11613	6.96881	4.0491	4.53921	0.0937322	2.51914	1.80055	0.571366	5.16831	3.05409	2.03313	6.2008	4.0527	7.25879	4.01003	0.0131111	4.14783	3.59832	1.07864	0.139139	0.0164527	1.22973	0.612466	0.014146	0.903654	4.90749	5.77118	2.58161	0.0941579	2.17324	6.59961	5.05988	4.49268	0	0.0568181	5.34329	7.32065	6.06165	6.91529	4.89885	0.768084
TCGA-D3-A3C3-06A	2.29161	0.139886	1.06796	0.387173	0.32305	0.639665	1.7696	3.60908	0.925324	8.13159	1.62846	4.91937	0.116418	2.57388	2.47158	0.0947432	4.15215	3.65154	1.10852	2.17891	2.30056	6.84014	6.05414	0.196263	2.95175	4.00346	0.697229	0.0485494	0.00310406	1.53544	0.00334393	0.0394982	1.29211	3.46405	2.75886	2.76288	0.707754	2.10602	3.25583	3.84436	2.34406	0	0	4.31455	8.1219	6.04665	5.83242	2.2837	0.576675
TCGA-HR-A2OH-06A	4.64135	0.0306381	2.39295	0.290176	0.422779	0.107398	1.85973	3.20587	1.37338	6.82793	2.19322	4.43173	0.0483034	1.59527	2.02018	0.0576088	4.96228	4.46459	0.871475	2.77644	3.68859	7.11985	4.71819	0.353701	3.37867	4.06661	0.476021	0.0409044	0	3.31228	0.124663	0.0634765	1.11406	4.43474	1.84671	2.24206	4.48144	2.42651	3.51957	3.59397	4.09036	0.0618586	0.0290988	5.31939	7.84065	6.05509	5.42559	3.6229	0.260747
TCGA-EB-A3Y6-01A	2.77962	0.01532	1.62002	0.115711	0.799224	0.0721087	2.2288	2.80503	1.12659	7.47998	1.4225	4.00419	1.38026	1.4843	2.0859	0.144525	3.75748	3.18506	0.809306	3.86689	2.16815	6.8675	4.53933	0.01323	3.22006	3.53198	0.817957	0.0117441	0.00998399	2.24123	0.0872549	0.0142743	0.673436	4.60396	1.2271	2.78181	2.23197	1.48208	4.61979	2.72586	3.30295	0	0	2.83336	8.96176	5.89222	6.13065	4.23109	0.799868
TCGA-ER-A2NB-01A	6.60166	0.0685519	1.79707	0.889171	0.73905	0.0529451	0.659689	0.928816	1.31165	6.38207	1.55815	4.21967	4.49327	3.90348	1.98131	0.284494	3.1167	3.16852	0.280513	4.12681	3.43995	7.74612	2.23262	0.0240328	2.01709	2.08984	0.342336	0.0213425	0	0.857393	0.0388343	0.00652431	0.649818	2.86485	1.73285	1.41125	2.46351	0.731569	3.4596	3.29156	0.696456	0	0.636291	8.79492	7.19185	3.31473	6.19736	3.68258	0.281652
TCGA-EB-A299-01A	6.97436	0.234706	1.84118	1.03431	0.739993	0.0834103	2.04872	4.06298	1.8085	7.43987	2.96698	4.47293	4.90254	3.51512	2.33225	0.762585	3.68959	3.34185	1.22053	5.25522	2.58431	7.95172	4.65599	1.0194	3.05453	2.68925	1.3174	0.130827	0.0230838	3.06297	0.0289555	0.172513	0.672532	4.02782	2.69972	2.59313	5.64391	1.90257	4.68409	2.92533	2.29099	0.0241351	0	5.48493	7.54178	5.50137	5.36984	3.88964	0.27565
TCGA-EE-A3JD-06A	3.63262	0.122399	2.09213	0.911406	0.3055	0.0639757	2.53904	4.2856	1.45783	7.43665	2.96984	4.72426	0.201409	1.55198	2.17925	0.038281	4.77958	3.61747	1.5521	4.7078	2.50661	7.85855	5.33984	0.0576256	4.34059	4.66243	0.839898	0.0512409	0	2.3866	0.0314844	0.273722	0.623048	4.60093	4.12105	1.95026	3.66379	2.90567	2.64974	2.88882	4.38278	0	0	4.59094	7.57411	6.66119	5.15249	3.29327	0.733339
TCGA-ER-A19A-06A	4.94312	0.0883562	2.22488	1.83178	0.855373	0.0661916	2.37241	4.46297	2.90766	7.33512	2.42504	4.38313	1.49049	1.95493	1.9458	0.627116	4.54964	4.71485	1.08593	5.74167	3.49968	7.41732	4.45812	0.0101104	3.7094	4.26821	0.722587	0.0486788	0	2.27228	0.325616	0.155563	1.88408	4.2497	3.19584	1.90416	1.39071	2.96109	3.57819	3.95113	4.51795	0	0.0221501	7.98068	7.51772	5.04408	5.12439	3.6305	0.58441
TCGA-W3-AA21-06A	3.49223	0.14111	1.41792	0.0653961	0.553755	0.0609665	1.77008	2.32158	1.2831	7.88719	2.06942	4.85928	0.0576231	1.46428	2.45833	0.0484182	3.8206	3.30737	0.713241	3.79095	3.70368	7.37554	4.29918	0.151651	1.91397	2.83908	0.779904	0	0	1.36769	0.132268	0	0.331888	4.26577	2.31241	2.44127	0.678492	0.554272	5.46232	3.23626	1.70763	0	0.101857	2.99067	8.18922	5.55251	6.92957	2.18417	0.641112
TCGA-EE-A3JA-06A	2.96823	0.0202612	1.57238	0.2579	0.301798	0.113006	2.84571	4.95757	1.1754	7.6999	0.545842	4.81999	0	1.13731	1.46239	0.228731	4.74975	1.97601	1.14756	2.93286	2.25669	7.07834	5.11681	0	4.06303	2.12047	1.72552	0.0611732	0	1.96658	0	0	0.172743	3.70066	0.891844	2.73974	0	2.18631	3.38597	1.80493	3.89415	0	0	3.64948	8.48293	7.14986	6.3791	4.28117	1.5154
TCGA-D3-A5GU-06A	2.1509	2.26594	1.59312	0.500868	0.359062	0.125843	3.01548	5.57688	1.00289	7.60825	2.02745	5.89997	0.0567983	1.24899	2.08172	0.100398	4.10557	2.19746	1.89608	2.08086	2.0549	6.87876	5.33045	0.0616914	2.5898	3.0469	1.30494	0.17737	0.117795	2.39902	0.122607	0.0169077	0.538887	3.4461	2.59339	2.8214	4.47149	1.11458	3.77633	1.80942	4.29625	0	0	3.86638	4.34711	5.73083	4.84597	2.86858	0.650814
TCGA-FS-A1ZU-06A	4.12209	0.159532	1.09663	0.419062	0.672961	0.101791	2.72397	4.26381	0.673161	7.04622	2.55836	5.24158	0.0648969	0.617846	1.65501	2.25639	4.08218	4.0738	0.687744	1.12525	2.26603	6.88559	4.75362	0.0134782	3.07465	4.13853	1.13563	0.0119644	0.0135461	0.318312	0.989761	0.0289386	0.650694	3.42531	2.91176	2.08215	0.493986	0.664717	4.69289	3.64437	2.44439	0	0.0583843	5.23897	7.84704	5.72566	5.94418	2.13237	1.10866
TCGA-EE-A29P-06A	2.73555	0.0336387	2.35619	0.236893	0.749463	0.0904704	2.8679	4.20046	1.15732	7.1004	3.37525	4.69866	0.0405584	1.21729	2.2568	0.280867	4.46815	2.5757	1.10382	3.77783	2.55653	7.45274	4.87138	0.112941	3.23268	3.59603	0.941591	0.0439926	0.00421076	1.18148	0.00453602	0	0.929048	3.98846	1.18342	2.72199	1.04924	2.17567	3.69397	2.92234	4.18155	0	0.0364575	4.28393	6.68577	5.41079	5.21955	3.03512	0.582713
TCGA-ER-A196-01A	7.48563	0.0872073	1.85476	3.03622	1.08985	0.116985	2.00459	3.92042	0.861058	7.32523	3.14068	5.03192	2.75872	2.92439	1.93932	0.0781409	3.5293	5.53973	0.662941	4.69124	3.00732	6.85465	4.11891	0.310798	3.84206	2.66829	0.663007	0.0710961	0.00457918	1.39825	0.15892	0.0292533	0.39856	3.74403	1.64792	1.62996	0	2.69372	3.34062	3.91739	3.67894	0	0.0781591	5.67913	7.16637	4.71101	5.63275	5.44223	0.119826
TCGA-YG-AA3O-06A	2.78213	0.108151	1.89121	1.65751	0.28495	0.0679455	2.7091	2.73285	0.719071	7.80652	1.76409	5.33211	0.0303291	1.53209	1.87736	0.00549057	3.29781	3.36269	1.39155	3.41203	3.8787	6.87746	4.34753	0	3.48289	4.70088	0.354314	0.0965514	0	1.27833	0.225209	0.0201051	0.621154	4.52721	2.94182	2.95733	0.630265	1.58486	2.50908	1.54952	3.59193	0	0.0272527	2.68216	6.80913	5.65513	5.74649	2.24432	0.161776
TCGA-D3-A2J8-06A	3.88958	0.145505	1.43317	1.01554	0.870284	0.005868	1.60644	2.9518	1.27387	6.91897	2.3275	4.88422	0.0879315	1.92681	2.55632	0.521111	3.90597	4.43243	1.25677	4.93932	3.30712	7.2899	4.34073	0.0416691	4.27684	4.69566	0.702077	0.0139977	0.00265323	2.07007	0.0588661	0.0884899	1.79831	3.76972	2.37571	1.94426	0.0342909	3.21779	4.27388	3.51657	4.20687	0.081011	0.0230668	6.57276	7.86808	5.80021	4.58365	2.02095	0.300913
TCGA-FR-A726-01A	4.70034	0.350197	2.03891	1.3574	1.02369	0.0437307	3.24477	3.41886	1.68345	7.13491	3.27075	4.88673	0.290129	0.774472	2.6061	1.04529	2.85893	1.72784	1.20761	3.2748	3.14969	7.31809	4.83532	0.0559092	4.24005	3.03074	1.36072	0.171474	0	1.86375	0.0515371	0.0122535	0.603357	4.37413	1.69687	2.1942	1.08557	1.75658	3.42723	3.29826	3.17606	0	0.0248674	4.27586	8.00761	6.17852	6.47835	3.97226	0.591804
TCGA-EE-A2MP-06A	4.41699	0.0732369	2.00728	0.287714	0.803206	0.114513	2.32637	4.66467	2.33241	7.63775	2.34282	4.6066	0.0806101	2.49825	2.42972	0.0678187	4.00126	1.93553	0.610774	3.50502	3.06409	7.82666	4.72515	0.515856	3.49056	3.18972	1.02717	0.0920347	0.00565498	2.31682	0.0151809	0.0654256	0.514507	4.29332	0.60297	3.45161	4.09009	1.34508	5.34059	3.68154	3.16754	0	0.0245944	4.21109	7.45057	6.34209	6.30266	3.32879	0.507184
TCGA-GN-A8LL-06A	5.10372	0.0187377	3.00525	0	0.0147	0.0239452	1.82646	2.90831	2.1574	8.06909	1.52235	4.98464	1.45033	3.12701	3.3644	0.67401	4.34999	1.56147	0.485657	1.46502	3.26817	6.56848	2.1465	0.104615	1.45763	2.52943	0.527729	0	0.0482567	4.68823	0.00586244	0.0232335	0.426746	4.00895	2.78366	2.8944	0.908117	0.437562	2.33552	3.45072	1.01802	0	0.0924546	2.34046	8.13302	5.2993	7.65475	5.77886	0.239002
TCGA-BF-AAOU-01A	2.56326	0.40024	2.14661	1.33213	0.536914	0.104394	1.4727	5.58792	1.77427	7.96188	2.59837	4.35337	0.0842152	1.53088	2.36175	0.0757968	4.57035	4.29562	0.996394	6.48022	2.00503	7.2803	5.21578	0.102425	3.02403	4.25539	0.992898	0.0985793	0	2.06706	0.0237491	0	0.384729	4.60986	3.06911	2.33731	3.9925	1.70482	3.20161	3.27411	3.81239	0	0.517676	5.25586	6.21515	4.52905	5.3786	3.34869	0.311874
TCGA-BF-A1PX-01A	6.41938	0.255016	2.25898	0.189912	0.722402	0.06098	2.03189	3.1584	1.81732	7.7833	1.20538	4.85399	3.54364	3.00528	2.40604	0.127201	4.1244	4.79614	0.566037	4.05643	3.07438	7.42341	4.29397	0.0549217	3.00763	4.28518	0.805456	0.105328	0.00561543	3.61105	0.0447608	0.223449	1.21878	4.16206	1.6018	1.72363	1.99319	2.21077	3.37605	3.88088	2.29217	0.00880024	0	3.86924	8.11247	5.69663	5.77611	5.34961	0.510922
TCGA-EB-A5UL-06A	4.97776	0.295001	1.96896	0.378162	0.967855	0.0452759	1.28	2.34948	0.945447	7.62379	2.85732	5.86337	0.0979161	1.87039	2.05379	0.110799	4.74022	4.54627	1.20531	2.73073	2.23392	7.43058	5.22051	0.0803917	2.2667	4.38296	0.972189	0.0362167	0	2.67588	0.0222083	0.0221371	0.438165	4.69598	2.71906	2.87645	1.16263	1.23461	5.08443	2.46665	3.72464	0.0108228	0.0593881	4.48003	7.86699	6.20017	6.36306	4.29515	0.156274
TCGA-D3-A2JK-06A	5.85773	2.7779	1.295	0.180183	0.272423	0.117574	0.857309	1.32529	1.36393	7.59955	1.9398	4.3521	0.458461	1.89285	3.34309	0.453397	3.45325	4.83495	0.380241	4.16614	3.46306	7.65948	3.28526	1.78324	2.01649	3.04805	0.641711	0	0	1.85267	0.0294994	0	1.33428	2.86608	1.6066	2.43869	0	0.754725	5.09373	3.08681	0.783362	0	0	2.93839	7.66786	5.37439	8.04537	4.72877	0.725028
TCGA-EE-A3AA-06A	3.70161	0.098279	2.21834	0.216109	1.18284	0.045768	2.27373	3.63906	1.45298	6.93466	2.17238	4.6126	0.173515	1.60575	2.08508	0.166504	4.82896	4.09902	1.40015	5.33994	2.43007	7.54104	5.12465	0.0653658	3.35415	4.54811	0.566691	0.0723169	0	2.34678	0.00451837	0.217338	0.730282	4.74642	3.45762	2.17728	0.168189	2.75876	4.63424	3.02043	5.04704	0	0	3.94107	7.59588	6.41468	5.20541	3.5661	0.307949
TCGA-EE-A17X-06A	4.51692	0.0853679	2.2519	1.48841	0.300338	0.0257509	1.42568	0.894327	0.433502	8.22083	1.47785	5.77203	0.0561274	2.36543	2.5776	0.666674	4.76113	4.48222	0.583904	1.60034	3.21871	6.70767	3.91009	0.112273	3.24743	4.12548	0.555514	0.156894	0.00877435	3.49226	0.0219567	0.00628718	0.417432	3.6979	0.684686	3.12794	0.0378342	0.631784	4.44812	4.54589	2.56165	0.00917601	0.214424	3.79173	7.63914	5.32881	7.59477	6.25179	0.590228
TCGA-EB-A431-01A	4.25122	0.136359	1.84056	1.53879	0.676429	0.00740341	2.2039	3.24075	0.784115	7.94701	2.19642	5.23412	0.605325	1.13956	2.26803	0.12904	4.83227	4.74614	0.781323	2.00947	3.55699	6.90186	4.13308	0.151825	3.72926	3.73723	0.868078	0.0805682	0.0494285	1.89626	0.373403	0.0143287	0.294297	5.32589	3.39165	2.67755	0.175102	0.923709	3.38597	2.69394	4.14392	0	0.0290574	2.71224	8.61552	6.48633	6.80961	5.79899	0.672147
TCGA-ER-A193-06A	3.86052	4.86943	1.70019	0.550145	1.01816	0.0804148	1.85331	2.71748	1.74783	7.16801	1.95398	4.87488	0.107961	1.85289	1.60214	0.244627	3.54794	2.52988	1.01956	6.97788	3.23451	6.97726	4.44351	0.0670261	3.87651	3.8611	1.04645	0.0644802	0	3.39974	0.024553	0.0365575	1.2395	5.11947	3.51913	2.66482	0.647081	2.58423	4.53895	4.24111	3.89717	0.00898711	0.274103	5.69279	7.64728	6.45034	5.75963	4.69219	0.330782
TCGA-EE-A2MF-06A	2.59324	0.0419167	2.63958	0.0388452	0.278807	0.0249145	2.90902	6.61665	0.985627	7.69384	1.8744	5.19276	0.0807358	2.19256	1.99545	0.014827	5.00737	3.9967	1.03973	1.30623	3.33499	7.36531	5.3792	0.0553889	2.83929	3.61486	0.594521	0.0395318	0.00566403	0.471932	0.00610131	0.030155	0.466035	3.86911	2.54638	2.72977	4.71714	1.04471	2.96588	2.1336	3.42939	0.103073	0.0488534	2.87273	6.38418	6.03511	5.5185	2.67162	0.507869
TCGA-EE-A29T-06A	3.69602	0.0681289	2.05834	0.225636	0.932965	0.455695	2.06809	4.04264	1.22588	7.58219	1.96965	4.77319	0.0265817	1.35715	1.3441	0.0333177	4.98668	4.47201	0.902632	5.73937	3.0653	8.76151	5.06082	0.0324696	3.02457	3.59754	1.30694	0.00484759	0.00822748	2.75562	0.175549	0.0691984	0.20538	4.26838	4.5411	2.03166	2.16591	1.7853	5.2025	3.64333	4.59133	0	0.0704925	4.76394	8.12725	6.25285	4.68741	3.34756	0.280035
TCGA-FR-A3YO-06A	5.57839	0.0996072	2.20581	1.12146	1.23661	0.0290447	0.662837	0.458663	1.19346	7.48599	2.10248	4.91202	0	2.55514	2.19019	0.571845	5.31689	5.04474	0.23358	5.85066	5.01107	7.42874	2.62455	0	2.86034	4.40687	0.378266	0.0116502	0.0164693	2.3441	0.0764564	0	0.512503	3.83	2.89749	2.92477	0.0531195	0.716011	4.64939	3.26727	1.34858	0	0.0287176	5.3385	8.30652	4.46959	7.63657	7.45222	1.19544
TCGA-GN-A264-06A	3.57121	0.0279965	1.59827	0.627612	0.452523	0.0357456	3.02537	5.14328	1.15634	7.73905	2.07829	5.37396	0.0901362	0.435087	1.73769	0.216604	3.12938	4.25183	0.796205	4.03186	2.31795	6.41768	5.01041	0	3.68029	2.67802	1.04163	0.0473145	0.0349889	1.15786	0.158292	0.0346873	0.873929	4.65864	1.61099	2.54435	0.0264553	1.95486	2.94447	2.55687	2.81226	0	0.0236585	5.62162	5.66545	5.26254	6.73469	6.33666	0.38098
TCGA-EB-A44N-01A	6.36987	0.345801	1.76104	1.76824	0.718916	0.106336	2.36328	4.33016	1.75612	7.12152	3.91344	4.75378	3.95645	3.74567	2.12886	0.133263	4.36205	3.63041	0.965418	4.43311	2.94626	6.98995	4.85902	0.0959193	3.21894	3.93094	0.891216	0.110084	0.0776194	2.08312	0	0.455224	0.993208	4.04725	1.74049	2.27643	1.55083	2.5656	3.2258	3.18548	3.32993	0	0	5.45273	7.3801	5.58305	5.72759	5.20486	0.37195
TCGA-FW-A5DY-06A	3.72711	0.188954	1.67335	1.89581	0.512034	0.0603963	2.05154	4.44547	1.72092	7.05874	1.65887	4.85944	0.0939218	1.97434	2.25582	0.158209	4.69556	3.53798	1.28362	4.95988	2.84615	6.64173	4.67885	0.0313334	3.30839	3.69482	1.02505	0.0885628	0.0431241	2.24481	0.025498	0.40045	0.8124	4.0234	2.10889	1.92297	0.303679	2.23972	3.47643	3.79623	3.61634	0.0124332	0	5.1957	5.88028	4.5422	4.16777	5.9271	0.49906
TCGA-EE-A2GN-06A	5.49802	0.129375	2.0534	0.405568	1.19531	0.0510706	2.77766	5.23729	1.8566	6.8543	3.60731	4.50436	0.136478	1.62225	2.68104	0.333412	4.05385	4.12333	0.756111	2.80674	2.84675	6.85326	4.35256	0.112316	3.34985	3.75698	0.588146	0.0707773	0.245035	1.36185	0.0343687	0.0737251	0.987834	3.85192	2.22722	2.30319	4.05113	1.23033	4.38252	3.17093	2.72529	0	0	3.69469	6.69902	5.15202	6.10429	4.39009	0.942101
TCGA-ER-A3ES-06A	2.97572	0.163189	1.13577	0.299362	0.0596597	0.0328034	1.97113	5.5438	0.796484	8.73089	1.51479	5.46813	0.0712961	0.603965	1.74254	0.229902	3.95515	0.930733	1.58681	0.652916	1.77364	6.54898	4.76161	0	3.59623	1.72197	1.19216	0.0646706	0.00747327	2.4473	0.0937545	0	0.218973	2.85013	1.29214	2.32445	0.384477	4.07242	1.48661	1.27143	2.91577	0	0.0641555	4.1349	7.78634	6.0774	6.80288	1.82556	0.663214
TCGA-DA-A960-01A	3.30112	0.289053	0.375967	0.00834883	0.281374	0	0.754066	0.797044	0.204193	8.35505	0.934471	3.19209	0.0291351	1.45026	2.26168	0.187936	2.9332	2.02623	1.15571	2.52773	2.77505	5.9715	3.83917	0	1.70271	2.21258	1.73856	0.0316126	0.00602182	0.137802	0.0759788	0.0129026	0.724635	2.84221	0.245292	1.87185	0	0.0808832	5.00194	3.41089	1.22914	0	0.150388	1.38155	7.03204	5.71971	6.17227	4.08123	0.714522
TCGA-ER-A194-01A	1.99201	0.0292798	1.62629	0.0101348	0.245935	0.0400127	0.725935	1.5551	1.36332	8.13123	0.259311	4.6026	0	0.439994	2.66391	0.152099	2.43846	1.02026	0.197225	3.9619	2.57118	7.27138	2.81329	0.0145126	1.87896	1.07688	0.503309	0	0	3.46392	0.00394307	0	0.980767	3.21108	0.227648	2.33573	0.262033	0.266792	2.97512	3.42857	0.577416	0	0.236264	2.36677	8.32254	5.8167	6.90929	2.93517	2.7865
TCGA-GN-A26A-06A	4.44405	0.0610367	2.0791	3.47059	1.30838	0.0183029	1.59096	4.40563	1.19839	5.83921	5.08955	4.82014	0.0789489	1.66581	1.79156	0.370459	4.32383	5.77226	1.0623	5.27435	2.61394	7.52763	4.30145	0.72601	3.14716	3.88048	0.615146	0.11296	0.00829524	1.27388	0.0133819	0	0.735993	5.12571	2.16732	2.31775	2.60104	1.45052	4.61167	3.05598	3.87602	0	0	4.49965	7.29857	4.42355	5.18233	3.15892	0.415551
TCGA-EB-A44R-06A	2.23591	0.223945	2.80983	0.150049	0.46601	0.0916489	2.35073	3.99443	1.18498	7.72649	1.86296	5.64297	0.325194	1.59294	2.18812	0.678719	4.17698	2.65889	2.1796	2.13767	2.30476	7.41673	4.43166	0	2.95633	3.11492	1.26951	0.0735445	0.00355696	3.16058	0.364267	0.0599294	1.09136	3.54264	3.01023	2.86976	2.01729	2.20397	4.44739	3.16378	2.6898	0	0	3.62671	7.00875	6.36502	6.40445	4.51412	0.454028
TCGA-XV-AAZV-01A	5.74407	0.375701	1.16834	0.714928	0.746126	0.0506102	1.62955	3.16487	2.06122	7.87898	2.83687	4.47557	3.19425	2.55497	2.30853	1.54115	4.88147	3.52223	0.888285	5.62302	2.76398	7.90403	4.37329	0.214671	2.47014	3.1575	0.836049	0.0603294	0.0154263	1.75531	0.0289483	0.0410479	0.551179	5.29762	2.62711	1.85565	4.35379	1.9639	3.68816	3.83817	3.2846	0.012115	0.219981	5.4387	7.30914	4.18841	5.86614	2.28248	0.0895812
TCGA-EB-A5VV-06A	3.50422	0.708072	1.68196	2.96043	0.183174	0.288336	2.56562	4.59361	1.84235	7.07676	2.75198	4.39323	0.165857	1.01019	2.70583	1.52944	5.06878	4.00454	2.07261	5.70487	1.95837	7.12978	5.39952	0.261628	3.21944	2.50877	1.77152	0.154979	0	2.3183	0.00553595	1.18414	1.20363	3.72318	3.66817	2.27288	0.0167209	3.38283	2.38729	3.38773	3.2167	0	0.209421	5.89977	6.93885	4.31993	4.16709	2.14083	1.70496
TCGA-OD-A75X-06A	5.0523	0.0321392	1.84662	1.48611	0.345517	0.0544365	2.52226	5.59596	1.4209	6.46933	3.27154	5.31726	0.0598434	1.40388	2.18618	0.155776	4.6587	3.31093	1.62419	2.31303	2.07797	6.88917	5.939	0.0610156	3.93707	4.20461	1.4944	0.0273862	0.195917	1.72837	0.186493	0.0332478	0.466463	3.913	2.34259	2.49766	0.344251	1.84354	4.75701	3.15132	4.4288	0.0950719	0.105721	3.51199	5.8837	5.66265	6.36703	2.21882	0.587546
TCGA-GF-A769-01A	5.32166	0.110671	2.14999	0.741284	1.07849	0.092678	1.88449	5.69544	0.772434	7.29512	4.05943	5.09844	0.407112	2.45128	2.08661	0.517831	3.99102	5.03142	0.884308	6.18615	2.68745	6.80893	4.79874	0.49858	3.64751	4.71104	0.0477771	0.107451	0	2.68622	0.03189	0.0422303	0.330824	3.7878	1.10177	2.53201	2.31713	2.64089	5.3325	3.83997	3.65033	0	0.112006	3.15183	7.49317	6.06462	5.69817	3.23686	0.556753
TCGA-EE-A29H-06A	4.17366	0.0401419	2.05499	0.0586643	0.535506	0.03433	1.94546	2.57621	1.04606	8.31462	2.00455	4.74335	0.324198	2.17521	2.37521	0.118606	4.5814	4.19581	0.583903	2.70555	4.05724	7.32157	4.64786	0.230379	4.06095	4.14384	0.628658	0.138567	0.00782427	1.47851	0.00422007	0.105569	0.698441	4.30451	0.814403	2.04211	0.14612	1.44791	2.87327	3.90225	3.26012	0.0244098	0.033944	3.21113	8.79142	4.87919	6.98899	4.23611	0.311193
TCGA-EB-A51B-01A	4.41073	0.0414455	2.59024	1.28156	0.655695	0.0160591	2.34953	5.32714	0.96673	8.03217	2.01989	4.96002	0.62523	1.32238	2.52417	0.179845	3.89783	5.53629	1.07575	5.82547	3.12835	7.11388	5.28414	0.151419	3.93438	3.88968	1.69122	0.0691397	0	0.883468	0.0802345	0	0.155703	3.8836	1.69971	2.52868	0.338274	2.9484	3.49899	2.70855	3.17408	0.0113977	0.031582	2.96533	8.27763	6.19931	6.3094	4.38009	0.229159
TCGA-D9-A1X3-06A	3.02258	0.0191446	1.40236	0.445427	0.566965	0.0896777	2.59324	2.55686	1.74721	7.38871	1.07481	4.89745	0.0663859	1.39553	1.88892	0.043241	4.85484	3.0042	0.653489	4.09475	3.15299	6.6533	4.92634	0	3.6073	3.23955	1.34929	0.00491014	0.00556101	3.03757	0.0297061	0.00597103	0.412325	3.9556	0.86454	2.42071	6.70061	1.59611	3.22366	3.40576	3.11961	0.0259888	0	2.64254	8.16686	5.81986	6.75387	3.26334	0.961162
TCGA-EE-A183-06A	5.26419	1.53516	2.052	0.292636	0.867719	0.0496422	1.41027	1.69355	1.23902	7.37046	1.54422	5.25023	0.0679108	2.5703	2.4036	1.18041	5.97227	4.67178	0.337052	3.4819	3.76864	7.38496	3.05126	0.0446929	3.09544	4.1307	0.355786	0.0783783	0	1.27696	0.0273862	0.317541	1.45291	4.52215	0.949255	3.14777	0.107658	1.47896	3.69443	3.06011	2.41455	0.0177839	0.073018	5.49918	6.75064	5.48063	6.6045	6.58725	0.742451
TCGA-FS-A1Z4-06A	4.28441	0.225228	1.95595	0.986836	1.14296	0.170119	2.9778	4.80145	1.29035	6.77984	2.68488	5.10218	0.113279	2.9737	2.5457	0.178803	4.6718	3.47595	1.75956	3.95255	2.30078	7.22352	6.02897	0.0356176	3.69119	4.69021	0.999713	0.0727856	0.0090325	1.31716	0	0.414384	1.24058	3.66868	2.76465	2.01572	3.44028	2.24329	3.85136	3.94412	4.30419	0	0.0262052	4.83993	7.02417	6.3568	4.93798	2.24517	0.886222
TCGA-D3-A51R-06A	3.73342	0.134116	1.51754	2.56149	0.567991	0.0474091	2.54171	4.58799	0.892433	6.43562	2.12089	4.88767	0.420631	3.42718	2.35758	0.829131	2.65105	2.67363	1.94038	2.24528	2.62353	5.79542	5.96945	0.0510654	4.16026	4.49535	0.971959	0.146075	0.013002	1.13423	0.628719	0.0277822	1.85179	3.92882	4.86093	2.86559	0.247687	0.619819	3.6812	2.44775	2.64264	0	0.24483	4.96563	7.07306	7.01064	5.3616	1.29455	1.18536
TCGA-EB-A41A-01A	4.15239	0.0958664	1.53793	0.855857	0.494106	0.0111539	2.18124	3.26676	0.855773	8.4619	1.51165	4.89734	0.522017	1.48899	2.56761	0.224985	4.00548	3.85201	0.949858	3.57872	2.43723	6.99139	5.27475	0	3.4122	2.52046	1.70389	0.13215	0.0100791	2.35309	0.240344	0	0.303224	4.7191	2.24551	2.52992	0.704708	0.802593	3.56285	3.07869	2.88049	0.00791238	0	3.20161	8.46357	7.19246	6.87101	3.57856	0.949384
TCGA-D9-A149-06A	2.55463	0.374355	1.95162	0.276749	0.810576	0.06096	2.90896	3.24029	0.90993	7.44532	1.51565	5.40209	0.0490336	0.176955	2.26643	0.00446893	3.79445	3.23226	0.426241	2.56722	2.99684	7.10459	5.12398	0	3.90819	3.42769	0.612623	0.0134779	0.00255432	0.798883	0.0191529	0.0379335	0.517459	5.25597	0.66406	2.50696	0.172945	1.26297	4.36084	2.41495	3.58044	0.0238674	0	3.1136	7.41936	5.07107	5.68396	5.421	2.26534
TCGA-EB-A44O-01A	3.48811	0.127931	1.59119	2.57751	1.55686	0.022491	2.40135	1.60401	1.42415	8.45719	2.18951	5.48519	0.719008	2.17603	2.08888	0.109269	5.34586	4.36546	1.08304	3.65806	3.72847	6.87621	5.58815	0	3.76636	4.98794	1.69284	0.0239005	0.00340851	3.72324	0.025509	0.00731078	0.276383	4.62532	3.80857	3.06904	0	1.99771	6.27614	3.49139	4.557	0	0	4.3876	7.56605	5.1593	6.26434	6.22389	0.488241
TCGA-EE-A2A2-06A	1.72989	0.0400234	1.56183	0.822905	0.567241	0.0384505	2.62525	2.63545	0.500625	7.27941	1.83419	4.59263	0.0717605	0.408004	1.66919	0.1384	4.77983	3.50695	1.03608	3.56748	1.49335	7.01982	5.4599	0.00997173	4.31217	3.95275	1.51919	0.0480199	0.00251204	2.10916	0.0134805	0.0425657	0.399444	4.50697	3.443	2.34961	2.19026	1.04737	5.19743	2.62186	3.91416	0.00786758	0.0218475	2.96049	8.5199	6.24777	6.81373	4.66742	0.936511
TCGA-GF-A6C9-06A	3.78269	0.31415	1.66313	0.111717	0.658934	0.113376	2.37261	3.18489	4.04795	7.81396	3.36495	4.40261	0.916557	1.97177	2.56691	0.832174	5.69095	3.20502	1.39137	5.18199	2.51993	7.49753	5.3393	0.044731	3.07619	3.98503	0.576496	0.0133739	0.1447	2.21279	0.075861	0.117657	0.901543	5.40328	3.60287	2.08169	0.726679	3.04387	3.51587	3.86633	3.9701	0.0118905	0	4.90716	8.01448	6.14558	5.08819	4.19258	0.480449
TCGA-D3-A5GL-06A	3.52633	0.0794717	1.3696	0.0357772	0.602533	0.0245626	1.42551	1.93907	1.44775	8.90608	1.93297	4.92632	0	1.71171	2.04916	0.148765	4.88989	4.41356	0.679619	4.47826	2.30796	7.08987	4.99531	0.0438558	2.73667	4.579	0.476931	0.0131094	0.00372474	3.73382	0.0040125	0	0.432587	4.40221	0.257192	2.99823	0.0360952	0.627878	3.92021	1.85832	3.80812	0	0.0947815	3.50146	8.12192	6.10615	6.858	4.13222	0.517369
TCGA-EE-A2MI-06A	5.53743	0.0668799	1.52385	0.516888	0.931566	0.0412322	2.53994	4.78868	1.69088	8.15828	6.16768	4.06667	0.0768885	2.34263	1.76496	0.210634	4.28357	4.42639	1.30049	5.21605	2.82608	7.52754	4.48317	1.28501	3.99449	2.91851	0.55043	0.118848	0.00269621	2.28363	0.190392	0.0789474	0.963203	3.94678	3.29341	1.90487	1.21409	1.84782	3.69506	2.65206	3.74842	0	0	4.25545	6.51035	4.60665	5.68501	4.676	0.51919
TCGA-WE-A8ZY-06A	4.45735	0.628878	2.00751	0.384876	1.13791	0.015058	1.79431	1.40604	1.50971	8.59803	1.70074	4.27834	0.096715	2.51579	2.36524	0.211171	4.94561	3.79917	1.75378	4.07626	3.12526	7.24413	4.51347	0	4.4281	4.78827	1.67608	0.0474898	0.0102185	2.94196	0.186303	0.0218585	0.46943	4.10434	2.38049	2.48047	0.188176	2.94541	5.85852	3.58641	3.63391	0	0	2.71927	8.35348	5.50788	6.34107	2.9421	0.358831
TCGA-EE-A29X-06A	5.6101	0.0603812	3.16286	0.280749	1.3923	0.0812544	1.07951	2.7552	1.15697	6.53416	2.07622	4.70262	0	2.12087	2.53297	0.111259	4.42985	6.41209	0.473707	5.07181	4.07903	7.53845	3.54017	0.0850843	3.88404	4.44546	0.518039	0.0220476	0.0156447	2.38748	0.527743	0.0267771	0.645534	4.03717	4.17522	2.04365	7.17446	2.29077	5.65871	3.67612	2.51272	0.0196087	0	3.23169	7.93211	4.96767	6.67516	5.35738	0.407864
TCGA-WE-A8JZ-06A	3.52143	1.36827	1.31105	0.227339	0.563873	0.0337677	1.95283	5.2181	1.60909	7.40458	3.10021	4.77637	0.241943	1.47901	2.22852	0.207251	3.67013	3.1733	1.12454	2.72809	2.81461	7.55593	4.83841	0.04534	3.32946	3.51894	1.98328	0.117665	0.0267547	2.69826	0.0650123	0.0164767	0.832858	3.27493	1.08039	3.69983	2.81477	1.18386	4.38914	2.70611	3.74811	0.0120542	0.0660207	4.10103	7.77622	5.93665	6.13614	2.85495	0.967965
TCGA-GN-A4U9-06A	4.42028	0.0717561	1.58786	2.58813	0.636279	0.0175529	3.61303	4.63359	0.692305	6.89525	4.16578	5.03862	0.165225	3.61472	2.40551	1.68984	3.00035	5.13839	0.924846	1.53804	3.09498	6.77432	6.07233	0.387414	3.46816	4.52155	1.72429	0.0347825	0.0119149	2.24513	0.127401	0.0254703	3.13126	3.58382	4.65885	3.45824	0	1.03424	3.71604	2.01071	2.51426	0	0	5.15601	7.33217	7.13169	4.35973	1.31685	1.87709
TCGA-FS-A4F4-06A	2.8683	1.14891	2.22493	0.255951	0.519306	0.0211251	1.56262	1.3808	1.73461	7.55721	1.05427	4.6828	0.112675	1.48614	2.82197	0.288777	2.9779	2.18485	0.351523	4.22654	3.25944	7.26413	3.52956	0.0562659	2.49521	2.62652	0.746885	0	0.00479767	1.26239	0.123955	0.0204966	1.66384	3.23367	0.77914	2.22241	0.686498	0.813717	2.74454	2.96919	2.18932	0	0.493971	3.12627	8.33931	5.35951	7.01922	2.33731	0.410279
TCGA-D9-A4Z3-01A	3.20973	0.062529	1.37509	0.230507	0.592166	0.022828	2.32528	1.95146	0.794805	7.13928	2.90257	6.06031	0.0979682	0.988079	1.21175	0.149644	3.56343	2.14507	2.59696	1.73699	2.2283	6.08886	4.9688	0	3.02406	3.8163	0.985414	0.0598981	0.0172173	1.3779	1.51208	0.00742092	0.323256	4.40773	5.514	2.15579	0.140085	1.44608	6.40401	4.63341	3.29769	0	0	2.95365	5.7616	5.77365	6.10692	2.18004	0.218504
TCGA-D9-A6E9-06A	4.48833	0.00877735	3.18385	0.0469081	1.30038	0.0334238	2.10706	1.86202	1.45626	7.46957	1.85911	5.17766	0.0726264	1.64406	2.01083	0.594213	4.60335	4.63662	0.862782	2.52419	3.91091	7.6333	3.58804	0.250457	2.57503	3.82485	0.453821	0.206877	0	2.51249	0.00410753	0.177255	1.20047	4.67742	2.01749	2.93032	1.4934	1.8602	4.05811	3.99474	1.90946	0	0.158152	4.03393	8.35894	4.88438	6.46132	5.81386	0.260938
TCGA-ER-A2NC-06A	2.80723	0.0842677	1.90608	1.35237	1.12304	0.074425	2.03902	4.74258	2.30837	7.26495	2.94609	4.42037	0.0451706	2.66445	2.05724	1.21682	4.69265	4.8458	1.58874	3.22269	3.97691	7.68534	5.24779	0.049079	3.11429	5.04896	0.873035	0.0489887	0.0523506	2.60858	0.259083	0.0398568	4.43545	3.76335	2.95272	2.71337	1.006	2.30036	3.8889	2.58409	2.85804	0.0859486	0	6.00552	6.8597	6.01127	4.73716	2.80839	1.22636
TCGA-EB-A97M-01A	4.31062	0.02865	1.96109	0.0287317	0.624901	0.00923174	1.31486	2.68103	0.969907	8.20036	2.17566	5.64088	0.136173	1.59054	2.04832	0.0783848	4.02175	4.75332	0.409589	2.66719	2.37309	7.47718	3.85344	0.127385	2.65459	3.95956	0.647504	0.0292413	0	1.61289	0.0312054	0.00895597	0.490799	3.66823	0.233947	2.64223	1.73961	0.549594	3.77517	4.18663	1.84952	0	0	2.07112	7.40257	5.19561	7.50882	3.90219	0.46993
TCGA-GN-A4U7-06A	6.09505	0.236563	0.923499	0.374771	0.307202	0.0325403	1.18161	1.63894	0.55398	8.57854	1.71641	5.05015	0.0533712	1.93745	2.09513	0.228177	4.64637	4.88422	0.410847	1.90867	2.13848	7.06624	3.77133	1.395	3.21355	4.11933	0.975609	0.0195486	0.00371116	1.63457	0.00399788	0	0.341517	4.2616	1.24717	3.11674	0.49804	0.72542	3.61565	2.18485	2.53665	0	0.154142	3.67369	7.97579	5.80459	6.85454	4.80242	0.306626
TCGA-FS-A1ZP-06A	2.93924	2.27869	2.67839	0.275883	0.251469	0.118123	3.78363	5.53683	1.16945	7.43836	0.881099	5.76502	0	0.526857	2.15938	0.227306	4.0702	1.36257	0.976222	2.75637	2.81216	7.63458	4.6206	0	3.04457	2.07754	0.940248	0.0115016	0.0032666	0.678389	0	0.423093	0.460577	4.12656	0.948599	2.25784	0.595456	1.98532	2.4073	1.87906	3.26616	0	0.0283533	4.23358	7.54143	5.87173	5.62837	2.3992	1.78207
TCGA-EE-A3J5-06A	2.40916	0.345594	2.37576	0.167189	1.0545	0.0389381	2.19514	2.71631	1.53383	8.51926	1.13736	5.05942	0.138078	2.0412	2.32655	0.225828	4.56461	2.61842	0.790596	4.20788	2.14778	7.69962	3.87744	0.0117758	3.44931	3.58451	0.957483	0.0311334	0.00296791	2.73027	0	0.056315	1.0033	4.38936	3.0601	2.54253	0.670842	1.67179	5.31997	2.50942	2.92012	0	0	3.58306	8.13936	5.57428	6.71148	3.86509	0.356704
TCGA-D3-A8GP-06A	4.09703	0.0350116	1.28336	0.312003	0.972499	0.140398	2.06811	3.87737	0.350281	7.18017	4.55193	4.97071	0.553471	1.34502	2.20135	0.216158	4.21067	4.3702	1.0641	1.25547	2.71284	7.58631	4.95584	0	2.59007	3.77282	1.09182	0.026882	0.0552799	3.0192	0.0700238	0	0.37248	3.78241	2.10768	2.70977	2.28867	0.287236	3.96961	3.43106	3.83368	0	0	3.35143	2.94232	4.8636	6.18501	4.14243	0.756369
TCGA-XV-A9W2-01A	5.7039	0.165349	1.85293	0.435592	0.588482	0.0676557	1.62763	3.48536	1.44261	8.17981	1.70762	4.79083	4.94035	3.17311	2.34677	0.0461982	3.37451	2.8699	0.900882	5.17149	2.22233	7.07638	5.56669	0.017678	3.24112	4.36357	1.2613	0.106441	0.0353177	1.76337	0.0658819	0.0564729	0.429074	4.56841	2.72185	2.1832	1.45981	2.08749	3.29734	3.17884	2.63319	0	0.0762128	4.78349	8.56609	6.00601	6.26926	3.55994	1.01666
TCGA-D3-A51G-06A	5.82394	0.0476515	1.67331	0.77734	1.31024	0.13321	2.21867	4.0635	1.41254	6.78607	4.80844	4.64389	0.347403	3.30992	2.14233	0.0541443	4.18075	4.78922	2.1915	3.90982	3.00541	6.99738	5.10871	0.399192	3.95117	5.17561	1.0728	0.0840535	0.0380126	2.00544	0.382202	0.0149635	1.07097	3.65972	3.97138	2.58326	1.86406	1.28621	5.23941	3.41561	3.44443	0	0.0303378	4.88147	7.27375	6.49451	5.42503	2.67713	1.2955
TCGA-EB-A553-01A	1.37532	0.394185	0.208009	0.383208	0.430827	0.068392	0.829125	0.87613	0.591544	7.86699	1.7229	4.05028	0.498234	1.63282	2.74415	0.0919448	4.05672	0.639447	0.773473	6.1002	2.25107	6.32161	3.32527	0.0702037	2.76824	2.66929	1.11554	0	0	1.69242	0.134701	0	1.33316	3.08293	2.25957	2.4971	0.0859622	1.14912	4.2986	3.35753	2.13349	0	0.150173	2.25612	4.37753	3.69319	4.97112	3.54429	0.118134
TCGA-EE-A2GM-06B	3.10225	0.047977	2.0888	0.047556	0.941814	0.0272936	2.06671	2.83234	1.37182	7.29833	1.08021	4.47903	0.127706	1.3938	2.30858	0.895908	4.81749	3.60052	1.19742	1.19657	3.24456	6.59846	4.7573	0.0294144	3.1625	3.45556	0.685227	0.0475439	0.00248675	1.94982	0.00535295	0.0627616	0.407813	4.19309	2.14774	2.34562	3.17216	0.422354	4.20726	3.67737	3.25382	0	0.0429386	2.12462	4.40398	4.88712	5.69255	4.36875	0.226956
TCGA-D3-A8GN-06A	3.79212	0.0577333	1.74207	2.70225	0.912898	0.286334	2.3001	4.18631	1.50563	7.39122	2.24233	4.30393	0.119498	2.11129	2.78283	0.312417	5.44022	3.54872	0.855514	4.86681	3.46656	7.74819	4.58073	0.0791207	3.77429	3.87517	1.1892	0	0.327649	1.15296	0.00549366	0.0109312	0.994984	4.50395	2.76302	2.77776	0.157927	1.59045	4.63016	3.93967	3.96511	0	0.0867993	5.61499	8.2952	5.41036	6.83755	2.66259	0.733981
TCGA-D3-A1Q1-06A	4.77563	0.167951	2.65088	0.0922557	0.717925	0.0436718	2.55173	5.2013	0.890132	6.52893	3.15678	6.58356	0.0412633	0.351718	1.50587	0.403663	4.85348	5.48864	0.712186	0.168855	2.10717	6.61139	4.58955	0.0337591	2.87264	2.86777	1.22632	0.0447562	0.0450623	3.16716	0.0365199	3.04195	0.787392	3.34457	0.245485	2.21226	2.10124	0.539847	4.10212	1.8518	2.88005	0	0.049247	3.24493	7.99486	4.40131	5.67984	2.54876	0.538455
TCGA-BF-A5EQ-01A	2.70928	0.109079	2.01161	0.408366	0.797724	0.135687	2.62356	2.77783	1.29461	7.31848	1.26323	4.60209	0.385905	1.1354	2.2755	0.186	4.08557	3.9541	0.967868	5.11124	2.98907	7.35583	4.88797	0	3.39493	3.14273	0.756066	0.0394946	0.00377489	1.67984	0.165269	0.0241513	0.744728	4.6799	1.1001	2.27344	1.33051	1.46607	3.86449	2.61277	2.86085	0	0	4.23251	6.75757	5.482	5.93637	2.11865	0.181197
TCGA-EE-A2ML-06A	4.3843	0.0335892	1.96912	0.873055	1.20033	0.08449	2.35008	3.75408	2.22195	7.83674	2.31755	4.62517	0.107688	2.09868	1.956	0.67816	4.90288	4.16085	1.69052	4.49894	3.96406	7.29589	4.22767	0.0129753	3.87536	2.56402	0.930287	0.0286239	0	0.642585	0.185176	0.0209486	0.63664	4.43984	3.02329	2.01882	1.35042	1.82933	6.25874	4.70149	4.04929	0.0102396	0	3.4117	6.3091	5.80447	6.28463	5.16898	0.899754
TCGA-EE-A2GP-06A	3.83217	2.43203	1.84176	0.320453	1.14207	0.124595	1.8721	3.78297	1.86649	6.79226	1.55654	4.6426	0.145314	1.87775	2.14376	0.222088	3.92288	3.30527	1.02813	5.46071	2.80451	7.06564	5.30347	0.0155106	4.12276	3.62723	1.18082	0.0675707	0.0117072	1.76891	0.0292514	0	1.18178	4.03618	1.97391	2.72684	4.34259	2.49551	4.85988	2.89473	4.08585	0	0.067033	4.6662	7.27063	6.25815	5.23232	2.81279	0.520724
TCGA-EE-A2M6-06A	4.26432	0.0601502	1.63319	0.552396	0.869332	0.180649	2.6125	3.09992	1.38468	7.25551	2.3092	5.48471	0.118105	1.96937	2.01328	0.071813	4.12283	5.34706	1.50693	4.24575	1.52219	7.08359	5.68542	0.245657	3.30427	5.29567	0.76475	0.00986654	0.00838702	1.10731	0.459214	0.0415495	1.7067	4.49413	5.30211	2.42128	0.574206	1.22134	6.22295	1.65245	3.69629	0	0.288314	2.93686	5.84756	6.42375	5.47568	2.70497	0.390713
TCGA-EE-A3J3-06A	3.16034	2.07558	1.39238	0.297211	0.623427	0.228055	2.82671	3.90054	2.02563	6.98408	2.24304	4.89318	0.110255	1.45177	1.96396	0.65091	4.27154	2.94757	0.868607	4.63213	2.60636	6.70799	5.57257	0	3.10902	3.7606	0.829251	0.147708	0.0116985	1.1384	0.158627	0.00629323	1.40998	4.45514	2.55669	2.55007	1.7657	2.30775	4.81458	2.7956	4.12567	0	0.0505274	4.93407	6.64055	5.86242	6.18145	3.27263	0.536573
TCGA-FS-A1ZF-06A	5.07274	0.598017	2.56832	0.286779	0.617245	0.00682525	2.21336	5.43017	1.37698	6.92115	4.75565	5.59696	0.0298301	1.90507	3.17813	0.843921	3.3202	2.21512	1.05667	3.6019	3.84892	6.88437	5.18981	0.0951702	3.44151	4.40833	1.61766	0.0692308	0	1.5152	0.0263889	0.0197731	1.24678	4.13496	2.78025	3.51752	0.704603	1.58733	3.77601	3.39771	2.64395	0	0.0268038	3.51979	7.49722	6.66549	5.80231	2.45993	1.82592
TCGA-D9-A6EC-06A	4.84127	0.0448529	2.48127	0.0494019	0.946885	0.0217074	2.49099	2.33188	2.28149	7.74162	2.15729	4.06704	0.427693	1.89962	2.60352	0.163335	4.06226	4.29988	1.33864	7.48717	3.87298	6.35944	4.71857	0.0130455	3.7455	3.16365	1.42643	0.0173356	0.0924625	0.292215	0.483723	0.0140752	0.167975	4.60796	5.16112	2.64237	0.113721	1.71426	6.76199	4.34167	3.80419	0	0	2.40535	8.32456	6.10625	7.02557	3.62647	0.188901
TCGA-FR-A8YC-06A	3.63131	0.156641	1.66756	0.489757	0.439557	0.0556524	1.96921	4.92399	1.21703	6.91504	2.29917	5.01435	0.900211	1.40676	2.08793	0.0700546	3.75653	3.66989	1.68035	3.78329	2.68161	6.97736	4.69619	0.343278	3.36082	2.58385	1.25981	0.17851	0.0846001	2.15957	0.0110015	0	0.846102	3.64109	2.60774	2.28445	1.92482	1.08181	3.33287	3.06559	3.26297	0.015993	1.12565	4.71013	6.37202	5.63305	5.79099	1.69358	0.225722
TCGA-EB-A4XL-01A	5.4364	0.0989042	1.59677	1.07227	0.399494	0.0254173	2.4327	5.12568	1.82052	7.68424	2.20309	4.85572	1.88303	2.55432	2.27041	0.378312	4.13059	3.23435	1.30622	3.49839	2.38742	7.23266	5.30963	0.585473	3.1806	2.7512	0.978092	0.0730897	0.00385531	2.75716	0.00829437	0.0884383	0.398892	3.92524	1.23151	2.29	7.82032	1.31638	4.81777	3.69758	2.96134	0.0476571	0.0334111	3.95919	7.64729	5.96171	6.13745	2.86813	0.654482
TCGA-EE-A3AC-06A	4.80208	0.117183	1.97487	0.309686	0.920074	0.0126162	2.11413	4.58236	0.94709	7.14547	3.50348	4.94929	0.1709	1.40352	1.77958	0.0636995	4.20152	4.72965	0.603979	1.20262	1.47323	7.10527	4.63037	0.161448	3.99439	4.44368	0.804105	0.0349382	0.00855918	1.98249	0.0365287	0.0951284	0.259103	3.96394	1.5606	3.24828	3.99298	1.2163	3.5041	3.88534	3.63329	0	0.0248397	5.51829	5.55896	5.84587	6.13698	7.12509	0.419762
TCGA-EE-A3J4-06A	4.10059	0.0967913	1.71509	0.016523	0.86479	0.0197521	1.4584	4.3724	0.867868	7.9342	1.89979	4.9304	0.0712278	1.07097	2.09335	0.120619	3.93285	2.66583	1.07558	2.35818	3.46762	7.17432	5.10751	0.0353128	3.54069	3.47673	1.09163	0.0570066	0.00299102	1.8158	0	0.0254961	0.581024	4.00723	1.22768	2.36624	0.519946	1.74868	3.81408	3.90649	3.07013	0.0093644	0.076578	3.2237	3.69854	5.95605	6.59789	1.85495	0.0402167
TCGA-BF-A1Q0-01A	3.36918	0.056712	1.42479	0.0762592	1.58326	0.288479	2.09253	3.67473	0.967645	6.86009	2.14328	5.60054	0.520643	1.56829	2.399	0.0538744	3.54408	1.16574	0.972032	5.13374	3.14647	7.80101	4.6753	0.012425	4.42471	5.22716	1.22364	0.111803	0.00313205	0.589123	0.230533	0.0658178	0.844495	5.17084	4.87481	2.57629	3.88008	1.53139	4.19745	2.49736	4.01621	0.00980493	0	3.78374	4.96453	6.56267	7.03425	2.70708	1.22164
[truncated: 54 more columns]

## Sheet: case number
cancertype	normal	tumor
ACC	0	79
BLCA	19	411
BRCA	113	1104
CESC	3	306
CHOL	9	36
COAD	41	471
DLBC	0	48
ESCA	11	162
GBM	5	168
HNSC	44	502
KICH	24	65
KIRC	72	535
KIRP	32	289
LAML	0	151
LGG	0	529
LIHC	50	374
LUAD	59	526
LUSC	49	501
MESO	0	86
OV	0	379
PAAD	4	178
PCPG	3	183
PRAD	52	499
READ	10	167
SARC	2	263
STAD	32	375
TGCT	0	156
THCA	58	510
THYM	2	119
UCEC	35	548
UCS	0	56
UVM	0	80
