# Supplementary material for: Ferroptosis Associates With Diagnosis and Prognosis by Promoting Antitumor Immune Response in Melanoma
Source: Front Cell Dev Biol. 2022 Jul 8;10:915198. doi: 10.3389/fcell.2022.915198 (PMC9304890; doi:10.3389/fcell.2022.915198)
Supplement: Supplementary file 5 [file Table4.XLSX]

## Sheet: GSE98394
!Sample_title	tissue	Enrichment score	CS	HERPUD1	NNMT	HIC1	SELENOS	DUSP1	SLC2A6	ALOX5	HMOX1	NCF2	CAPG	FDFT1	MAP3K5	ATF3	TSC22D3	UBC	JDP2
JC050	common acquired nevus	9.68539	12.3045	11.9112	9.34424	5.50334	10.4958	10.997	6.74882	8.58364	8.62473	9.89439	11.0669	13.8369	10.977	7.80545	12.7543	14.7575	9.68539
JC052	common acquired nevus	9.42242	12.2783	12.2318	9.81289	7.23365	11.5198	13.0364	5.57065	8.94884	11.1059	10.9677	12.9827	14.1439	10.8138	9.14284	13.3754	15.4026	9.42242
JC053	common acquired nevus	9.66767	12.2897	11.9768	9.22101	6.4132	11.4457	13.6602	6.31677	9.42692	11.7403	10.5617	12.9043	14.082	10.7284	9.66011	13.393	15.3004	9.66767
JC054	common acquired nevus	9.35032	12.4549	12.1938	9.7896	6.19627	11.0721	11.4069	6.59779	8.6797	11.3873	10.9123	12.4376	14.1773	10.7003	7.8771	12.4563	15.9435	9.35032
JC055	common acquired nevus	9.65247	12.3318	12.3072	9.44111	5.6622	11.3943	11.4873	6.54584	8.5927	10.8962	10.986	12.2023	14.6226	11.0145	7.77085	12.9213	15.5093	9.65247
JC056	common acquired nevus	9.41429	11.9531	12.0115	9.1616	6.08768	11.5005	12.1695	6.85463	8.67493	10.6274	10.7599	11.801	14.3721	10.3346	8.63425	12.2714	15.1217	9.41429
JC058	common acquired nevus	10.0347	12.3586	11.972	10.6013	7.5354	10.8123	12.5784	7.00493	9.37415	10.6534	11.3365	11.9757	12.8556	11.7315	9.12832	12.2607	15.5453	10.0347
JC059	common acquired nevus	9.83587	12.1781	12.2482	9.37688	7.91169	10.8343	11.5806	7.03014	9.28223	9.7728	10.3464	11.453	13.6124	11.5816	8.28472	12.8413	15.4335	9.83587
JC060	common acquired nevus	9.51646	12.5997	12.0975	9.60298	6.56846	10.6632	10.909	6.89235	9.09932	10.0485	10.2892	12.025	14.121	10.6607	7.39695	13.262	15.8158	9.51646
JC066	common acquired nevus	9.97124	12.749	12.4112	9.11677	6.43566	10.9688	11.7846	6.65171	8.42962	10.2815	10.2035	11.7625	14.2804	11.0127	7.84755	13.9517	16.0041	9.97124
JC067	common acquired nevus	9.99888	12.4246	12.2715	8.97647	6.70545	11.2735	11.8118	6.81256	8.54574	10.9235	10.6401	12.1462	14.2355	10.8494	7.88118	13.9886	16.2015	9.99888
JC069	common acquired nevus	9.62527	12.7539	12.1643	9.68626	6.53046	11.2189	12.4012	6.58083	9.07403	10.5584	10.5319	12.3986	13.9799	11.3272	9.47054	12.7336	15.7516	9.62527
JC072	common acquired nevus	9.48517	12.5138	12.182	9.93859	6.79525	11.0519	11.8755	6.79532	9.62767	11.1047	10.7329	12.8753	13.7533	11.1733	8.20247	13.1717	15.8848	9.48517
JC077	common acquired nevus	9.4545	12.7235	12.0396	10.41	6.56243	11.1601	10.622	6.34615	9.70714	10.2708	10.9756	11.9482	13.8276	11.4756	8.22942	12.0771	15.907	9.4545
JC106	primary melanoma	10.7419	11.9057	12.7978	13.8927	10.2694	12.1371	12.6249	8.88385	10.0899	12.0691	11.7515	13.6215	13.8026	11.2947	9.39303	12.4283	16.2209	10.7419
JC107	primary melanoma	10.219	12.3626	13.7491	12.7883	10.2631	12.4544	13.2146	9.012	10.7008	11.7615	11.8703	13.9604	13.3336	11.6727	9.42097	12.8424	16.2307	10.219
JC108	primary melanoma	9.71767	13.4525	13.2567	12.2991	8.7462	12.7597	12.4927	11.3106	10.6799	12.9261	13.0752	15.5285	13.1479	11.046	9.96489	11.6574	16.8213	9.71767
JC109	primary melanoma	9.4403	12.6194	12.6761	11.9111	8.47773	12.0597	12.207	9.04871	9.46187	12.1162	10.7502	11.6616	14.0833	10.5844	10.084	11.5474	15.5369	9.4403
JC110	primary melanoma	9.08911	12.2877	13.1378	14.2637	7.77803	13.006	11.8303	8.01427	9.65374	11.852	10.6424	13.7126	13.6149	10.0923	8.86577	11.7836	16.0204	9.08911
JC111	primary melanoma	9.02581	13.1377	11.9392	11.9487	8.82179	12.6487	11.1687	8.23998	8.90627	11.1576	9.89534	14.8105	14.1568	10.6076	7.69258	11.571	15.9465	9.02581
JC113	primary melanoma	9.46372	12.091	13.7987	14.3949	8.61869	12.8781	12.3935	9.30021	10.8567	12.8805	13.5691	16.3475	12.8394	11.9603	9.86423	11.6466	15.9005	9.46372
JC115	primary melanoma	9.52358	11.453	12.5909	12.3333	9.1538	12.5597	11.4862	8.27174	9.99454	10.6635	10.9971	14.1562	13.1015	11.1384	9.68191	12.6224	15.7753	9.52358
JC116	primary melanoma	9.49422	11.2743	13.6796	12.2957	7.94435	13.5181	12.2261	8.93699	10.0468	12.3648	12.5745	13.8889	13.5671	11.2528	9.82884	12.7014	16.1001	9.49422
JC117	primary melanoma	8.83866	11.7725	12.5535	14.481	9.73586	12.8378	13.3832	9.78213	9.44641	10.7893	10.0902	13.5143	13.7116	10.3786	10.737	12.393	15.8208	8.83866
JC121	primary melanoma	9.5706	12.2521	13.0334	12.9028	9.49677	12.3425	11.3485	9.48045	10.4685	12.5307	13.3804	15.757	13.137	11.7393	10.6829	12.2553	16.0034	9.5706
JC123	primary melanoma	9.65651	11.9046	13.0527	12.1705	8.19114	13.0329	11.6014	10.5481	11.6045	11.9293	12.6251	15.566	13.5941	11.5024	9.33052	12.3343	16.5164	9.65651
JC124	primary melanoma	9.8056	12.1368	12.5146	11.7876	8.14825	12.1102	11.5549	8.65979	9.8559	12.0941	12.2505	13.8796	14.1124	10.9375	8.99313	12.0999	15.8795	9.8056
JC126	primary melanoma	9.72625	12.4463	12.9585	11.3205	8.80907	12.7048	12.3893	9.26743	10.1161	12.5377	12.7801	14.5557	14.0891	11.2305	9.15359	12.6615	16.1209	9.72625
JC127	primary melanoma	9.96005	11.9959	13.4308	12.6019	9.53012	12.6394	12.1609	9.75677	11.1845	11.6012	12.0852	13.5401	13.2114	12.0316	9.2147	13.4709	16.1282	9.96005
JC129	primary melanoma	10.2794	11.6193	12.8981	12.2231	10.2591	11.7414	13.5598	9.15609	10.6475	11.4004	11.8247	12.6281	13.4134	11.4071	10.1572	14.0877	15.5974	10.2794
JC130	primary melanoma	9.20188	12.6907	12.9176	12.9598	9.10781	12.8902	13.1667	9.22905	9.82451	12.7497	11.5366	14.4419	12.5963	11.0728	11.2708	11.3523	16.0664	9.20188
JC132	primary melanoma	8.87497	12.2982	12.5484	12.1605	8.62252	12.0473	11.3832	9.57832	10.1948	11.9781	11.3405	13.5445	14.0353	11.177	9.69481	12.7486	16.0945	8.87497
JC133	primary melanoma	9.27831	12.2323	12.9981	11.4293	9.1986	11.9856	12.9021	9.19611	10.2806	11.88	11.9733	14.2609	13.1952	11.3336	10.0162	11.958	15.6303	9.27831
JC135	primary melanoma	10.8491	12.181	12.6802	13.7788	9.28503	12.4312	12.9025	8.91029	9.79914	11.3684	11.7218	14.5687	13.1538	10.9945	9.39032	13.3143	16.0568	10.8491
JC136	primary melanoma	9.16385	11.372	12.7714	11.9754	8.22587	12.828	11.8418	7.92882	9.41307	10.9236	11.2368	13.4548	12.7303	11.2367	9.88414	12.5901	16.089	9.16385
JC143	primary melanoma	9.58594	12.7164	11.9584	10.3157	9.02756	12.2155	12.1248	9.52894	9.24146	10.3451	11.0953	12.2575	14.2278	10.1659	8.42547	11.8389	15.4752	9.58594
JC144	primary melanoma	9.71652	12.4808	12.2475	10.7619	8.85723	11.7509	12.3469	8.92223	9.9905	11.1535	10.6973	12.1514	12.878	10.7462	8.78349	11.2201	15.637	9.71652
JC145	primary melanoma	10.1796	12.396	12.6708	12.7464	9.86491	11.8802	13.1175	9.49199	10.8799	13.1188	11.7691	13.5645	13.1882	11.6479	9.17598	12.4952	15.6254	10.1796
JC146	primary melanoma	9.74521	12.5787	13.9171	12.7389	9.3008	12.7594	12.7205	10.0166	10.9151	12.2312	11.6953	13.0537	13.1791	11.2632	10.5196	13.3055	15.9272	9.74521
JC149	primary melanoma	9.08793	12.7876	12.997	11.6611	8.27414	11.9696	12.4619	9.5035	9.87588	11.0282	11.6854	14.2025	12.579	11.3379	9.20834	12.2949	15.8132	9.08793
JC153	primary melanoma	9.61234	12.4477	12.4339	11.8864	8.62582	11.8943	13.0445	8.74513	9.9768	10.476	11.4468	15.0244	12.5568	11.097	9.50265	12.5188	15.6971	9.61234
JC155	primary melanoma	9.56355	12.503	12.9561	10.6874	8.68654	11.6678	12.9595	9.02493	9.63436	10.6355	10.6818	12.2826	13.7423	10.8126	9.13338	11.7781	15.1861	9.56355
JC158	primary melanoma	8.94542	13.3568	12.721	11.3595	8.72195	12.377	12.0689	7.45	9.23862	10.8709	10.3506	12.7661	14.0595	11.8008	9.31823	12.2547	15.6211	8.94542
JC161	primary melanoma	10.1437	12.3993	12.6013	11.7887	9.49945	12.3139	13.2474	8.20617	10.2074	10.4099	11.192	12.9296	13.1615	11.6607	9.08906	12.8979	15.588	10.1437
JC164	primary melanoma	9.32076	12.3345	12.6682	12.3424	8.9935	11.626	13.2638	9.04584	10.6665	10.9793	11.9597	13.3636	12.9955	11.6609	9.3944	12.8761	15.8062	9.32076
JC169	primary melanoma	10.1767	12.5325	12.9146	12.5214	9.81592	11.9277	12.2768	8.77344	9.80262	10.6414	11.4625	14.5475	13.8294	11.5443	8.24304	11.7521	16.3571	10.1767
JC171	primary melanoma	10.0204	12.6961	12.5064	10.9565	10.2877	11.4552	12.8936	8.40786	9.18664	10.8091	9.41571	12.3231	12.8546	11.5187	8.56426	12.8726	15.7208	10.0204
JC175	primary melanoma	9.48257	12.3706	13.0947	12.7433	8.65465	12.3796	12.7023	9.91378	10.6279	11.4701	11.6216	12.7839	13.1272	11.3042	10.4504	12.9722	15.4914	9.48257
JC178	primary melanoma	10.4731	13.3321	12.6607	11.4974	10.1704	12.4226	14.9612	7.87224	9.82408	11.2818	10.5447	11.9309	13.9245	11.4233	11.5302	12.4964	15.7697	10.4731
JC179	primary melanoma	9.93757	12.397	13.1402	11.4711	9.20853	11.9106	14.9387	7.77424	9.20314	11.259	10.8056	12.6849	14.057	11.5158	11.5499	13.3406	15.9635	9.93757
JC180	primary melanoma	10.1305	12.2274	12.982	13.5473	9.8649	12.2139	13.2614	9.36177	10.3652	11.8773	11.8361	13.6568	13.477	11.7739	9.73461	13.0872	15.8694	10.1305
JC181	primary melanoma	9.76885	12.215	12.7469	12.916	9.7262	12.0421	13.4365	9.25567	10.4376	11.0985	11.3183	12.668	13.5358	10.8399	9.48954	13.2518	15.5288	9.76885
JC182	primary melanoma	9.97726	12.0918	12.5366	11.3062	9.21953	11.6361	13.4175	7.35112	9.23036	10.5237	11.15	12.665	12.9129	11.2742	9.71111	13.2561	15.6625	9.97726
JC189	primary melanoma	9.71249	12.9991	12.7233	11.0743	9.84649	11.5301	14.5953	8.78564	9.64566	11.1468	10.5494	12.2329	13.343	11.0769	11.4394	12.194	15.3838	9.71249
JC194	primary melanoma	9.43761	12.5321	12.7027	11.9346	9.31116	11.3957	13.5362	8.71996	10.414	11.7097	12.3187	13.9317	12.8508	11.6527	9.52124	12.7515	15.6455	9.43761
JC195	primary melanoma	10.3671	12.3563	12.7768	12.4571	9.52208	11.3808	14.3982	9.17314	10.5917	11.2869	12.4265	12.7693	11.9387	11.8393	10.7644	13.837	15.5809	10.3671
JC197	primary melanoma	10.1074	12.4201	12.3857	10.4233	10.3245	11.2949	14.1765	8.01251	9.64613	10.8094	10.5621	11.7821	12.2527	10.908	10.7327	12.4744	15.6153	10.1074
JC198	primary melanoma	10.5656	13.4306	12.8466	11.3868	9.03501	12.5345	13.6309	7.8003	9.34898	11.8698	11.1295	12.9333	14.1032	11.2084	9.70237	13.4621	16.2668	10.5656
JC224	primary melanoma	9.92078	11.9776	12.8079	11.1702	7.40183	11.2177	12.0594	7.71637	8.74272	9.89722	9.79729	13.3559	14.5979	9.79511	8.33097	12.8617	15.056	9.92078
JC235	primary melanoma	9.52924	12.492	13.1441	11.1998	8.87058	11.1626	12.0134	9.07533	10.2468	11.5117	11.941	13.9621	13.083	11.3238	9.17186	13.0392	15.0537	9.52924
JC247	common acquired nevus	9.54592	11.7254	12.1271	10.2508	7.48801	11.1466	11.2395	7.33555	8.61138	9.82634	10.7769	12.6179	14.1386	11.5443	7.33921	13.6823	14.9877	9.54592
JC248	common acquired nevus	9.82697	12.1106	12.2482	10.5655	7.29992	11.3163	10.9461	7.16193	8.93239	10.8461	10.9667	13.0146	13.3376	10.8927	7.15136	13.0662	14.8739	9.82697
JC262	common acquired nevus	9.35148	11.8081	12.2833	9.08577	5.47986	11.7545	10.7929	7.14099	8.26935	9.84445	11.1157	12.7067	14.2258	11.0967	7.59395	12.2893	14.9498	9.35148
JC271	common acquired nevus	10.1036	11.7799	12.2779	10.1068	7.16579	11.2093	13.4018	7.79598	9.30355	10.7525	11.4851	12.9368	13.9618	11.3355	9.99958	12.5652	15.037	10.1036
JC272	common acquired nevus	10.0243	11.5465	12.1983	10.4837	8.38007	11.386	12.7703	7.06612	9.32916	10.3557	11.1049	12.6603	13.5589	12.1945	8.34609	12.6383	15.5789	10.0243
JC273	common acquired nevus	9.63279	11.8514	12.123	9.75473	7.39439	11.3892	12.7907	6.59932	8.59763	9.96301	10.7308	12.2435	14.0836	11.747	8.87901	12.8545	15.4346	9.63279
JC274	common acquired nevus	9.88909	11.5846	12.0914	10.439	8.48992	11.25	11.9653	7.1598	8.95776	10.0918	10.7967	12.3798	13.8702	11.706	7.94531	12.443	15.446	9.88909
JC281	common acquired nevus	9.4376	12.4437	12.2391	9.86443	6.63975	11.3024	11.9911	6.60185	8.64755	11.191	10.732	12.1859	14.0167	11.0823	7.68495	14.2047	15.443	9.4376
JC282	common acquired nevus	10.1824	11.3843	12.1075	10.0594	6.78782	11.7133	13.7372	7.56925	9.22293	12.0409	11.556	13.1948	14.0938	11.5239	9.51415	13.7544	15.1054	10.1824
JC286	common acquired nevus	9.79407	12.6928	12.13	8.84202	8.32394	10.6327	11.6625	6.43463	8.72738	9.88523	10.4256	12.2551	13.7486	11.6963	7.88708	13.2617	15.4398	9.79407
JC292	primary melanoma	8.84058	12.6978	11.7701	11.151	7.04625	11.6254	13.9425	8.15347	8.81253	10.4513	10.4676	12.0899	13.1613	11.125	11.5843	11.4582	15.1157	8.84058
JC293	primary melanoma	10.5576	11.804	12.6883	13.8594	9.80935	11.3854	13.314	8.58993	11.2062	12.5331	12.1502	13.1862	12.2885	11.9456	9.64334	13.2281	15.2984	10.5576
JC294	primary melanoma	9.38518	12.6845	12.3529	11.8154	9.07397	11.926	13.4604	8.27846	9.61263	11.1907	11.2742	12.9415	13.4623	11.2473	9.09225	12.9797	14.6235	9.38518
JC295	primary melanoma	8.92059	12.7893	12.1269	7.8184	8.50403	11.9037	10.1995	8.55713	10.057	13.7877	10.9885	13.5269	13.5855	8.8706	7.39053	11.3858	15.3393	8.92059
JC296	primary melanoma	9.76511	12.42	12.6223	12.3822	7.38929	11.4442	13.8575	7.8047	9.58515	10.5357	10.1304	13.429	12.171	12.0092	10.0399	12.9331	15.4864	9.76511
JC301	common acquired nevus	10.4127	12.0931	12.9977	10.6875	7.86304	12.0715	15.0007	7.65043	8.86663	11.1465	11.172	12.6586	14.4916	11.7972	13.053	13.6804	15.8174	10.4127
JC302	common acquired nevus	10.683	12.2819	12.1967	11.8957	7.55431	12.2226	12.8577	7.60894	9.59754	11.6582	11.3248	12.8979	13.7219	11.1877	8.48926	13.343	15.4667	10.683
JC303	common acquired nevus	10.1018	12.3067	11.9974	8.91821	7.09895	11.3695	13.0087	6.42258	8.45383	10.9429	10.5817	12.6877	13.6256	11.6363	8.28765	13.1049	15.2797	10.1018

## Sheet: GSE65904
!Sample_geo_accession	futime	fustat	riskscore	Enrichment score	ALOX5	CAPG	ATF3	TSC22D3	TXNIP	CS	NNMT	MAP3K5	HIC1	FDFT1	JDP2	SLC2A6	DUSP1	SELS	NCF2	HMOX1	UBC	HERPUD1
GSM1608678	6453	0	202.94	0.595562	250.996	337.661	159.602	655.379	4392.49	1345.37	1010.9	551.421	123.598	3535.84	254.444	340.278	1266.06	2244.01	377.878	1397.67	14265.3	949.807
GSM1608616	6343	0	80.6826	0.560895	336.907	437.356	173.473	532.988	8031.33	1770.21	229.097	500.84	122.436	3009.69	222.498	503.633	1622.68	2457.89	320.981	611.88	13956.1	3002.13
GSM1608673	6097	0	451.266	0.434089	186.802	358.382	181.402	270.183	3684.61	1756.81	875.883	525.838	117.569	1892.24	169.727	384.772	3099.12	1275.5	203.937	868.655	13843.9	768.937
GSM1608695	5632	0	-113.839	0.637066	237.13	663.454	247.716	296.632	3911.88	1514.18	733.181	510.761	116.911	2070.4	247.739	494.414	2918.9	3941.38	475.936	913.122	15404.6	2844.54
GSM1608672	5530	0	314.888	0.298529	157.117	1331.48	168.583	350.353	2611.61	1601.45	412.458	227.577	111.942	2853.58	208.707	130.368	813.999	1787.78	207.158	671.885	14097	1063.47
GSM1608627	5212	0	57.7862	0.456199	296.546	460.636	157.625	359.925	4663.63	1386.57	2857.78	226.322	136.398	3981.72	190.629	170.488	572.192	2490.61	321.442	474.615	14594.1	1072
GSM1608714	5005	0	206.079	0.552366	204.672	162.579	624.079	433.713	7644.38	1419.56	817.447	661.117	129.775	4267.16	369.996	144.63	9678.67	1793.95	201.34	932.044	13935	1241.05
GSM1608720	4450	0	135.701	0.703384	468.877	497.254	232.434	809.866	9345.15	1800.68	1770.34	628.743	107.639	4606.15	189.644	628.294	4788.77	2514.81	430.385	657.195	14886.4	1755.79
GSM1608639	3779	0	-42.0181	0.764259	686.315	508.994	449.023	1059.72	12671.6	1321.37	494.684	813.132	124.72	2177.31	223.898	518.976	5822.2	1747.32	485.545	659.723	13764.3	2279.84
GSM1608657	3582	0	356.578	0.78631	398.139	254.403	1336.95	1200.7	15847.8	1864.75	1943.09	637.63	141.548	2100.37	469.869	230.278	15848	1305.35	316.452	1012.39	13532.6	1111.03
GSM1608770	3363	0	157.138	0.696806	521.523	865.379	184.181	611.96	9603.26	1704.13	1070.29	531.064	115.934	1775	296.908	471.177	2362.89	1969.87	523.488	666.484	15332.6	1515.51
GSM1608655	3315	0	129.836	0.421617	198.359	172.924	133.265	1004.81	6231.51	1311.39	524.997	718.155	132.095	2279.95	196.226	224.036	1744.06	1841.62	206.806	397.542	14617.8	1282.47
GSM1608625	3206	0	266.117	0.637257	313.807	289.431	173.965	449.242	9020.9	1369.25	652.319	751.389	148.761	4201.06	214.507	608.326	889.334	2095.48	350.137	1902.36	15197.1	1270.78
GSM1608652	3185	0	-175.898	1	1274.03	3285.43	447.906	1236.59	14443.2	1541.92	977.273	1330.04	158.723	1572.28	317.585	366.568	7294.36	1737.09	1420.21	2536.39	14600.8	5483.79
GSM1608604	3021	1	331.865	0.246674	178.23	229.925	165.115	223.506	3455.02	1539.46	154.924	361.326	121.876	3824.53	180.485	313.606	1585.89	1145.62	188.98	424.771	12359.7	926.117
GSM1608799	2890	0	-9.31129	0.717951	311.802	300.222	630.173	941.166	6227.23	723.911	3089.79	430.629	116.871	2969.95	402.877	372.548	9689.86	2294.95	297.598	2164.57	11160.5	1307.49
GSM1608764	2800	0	-99.2014	0.728685	985.67	507.35	227.167	577.695	8828.97	1344.88	2659.06	502.954	115.053	1954.01	251.727	364.357	3194.14	2532.44	831.77	1168	13745.5	937.437
GSM1608598	2631	0	133.171	0.653615	243.866	817.38	197.871	990.255	5403.98	1330.83	1059	560.736	118.23	4248.29	166.923	537.757	1199.06	2161.52	398.511	1046.67	16322.2	1786.09
GSM1608670	2619	0	-12.5092	0.579543	276.81	282.146	293.219	791.434	7065.48	1155.78	350.72	384.418	114.663	4395.33	367.455	255.466	2983.71	2150.77	428.961	889.54	10407.7	1962.17
GSM1608669	2584	0	231.82	0.0833795	151.953	173.917	147.038	143.31	2941.24	1518.04	150.114	262.995	110.604	9599.85	194.916	259.437	740.396	2281.13	168.387	526.634	15029.9	654.341
GSM1608641	2574	0	163.129	0.661341	344.635	345.787	192.6	1123.27	10307.7	1569.59	4485.72	524.691	122.365	2137.47	271.179	323.25	6679.9	1686.21	275.235	625.779	14446.9	1462.23
GSM1608650	2530	1	39.7849	0.406067	249.274	573.017	135.506	429.403	6497.86	1422.02	639.538	485.074	112.666	3880.3	267.728	268.075	743.349	2618.27	190.834	293.566	14926	1465.31
GSM1608633	2481	1	-16.7279	0.532167	283.862	323.502	190.607	476.793	4111.74	922.026	939.379	387.913	120.068	3846.99	205.981	267.031	4883.35	2020.46	306.817	824.955	9113.79	1387.59
GSM1608599	2427	0	781.085	0.476512	202.921	2453.32	142.379	327.378	5726.67	3059.37	396.642	353.911	122.961	2675.71	173.727	388.196	1862.22	1930.25	160.062	568.857	15291.2	1645.05
GSM1608705	2319	0	-2.19622	0.593097	333.159	242.113	290.378	776.661	7422.35	1054.29	717.822	530.215	115.385	3424.41	259.341	471.561	5103.37	1794.89	345.839	462.245	14819.8	1372.44
GSM1608703	2239	0	-156.017	0.615403	322.059	271.047	242.41	1353.89	8660.77	744.301	1418.18	421.085	129.947	2206.79	208.468	359.865	4989.47	2070.1	300.155	488.579	8943.75	1690.69
GSM1608763	2175	0	198.302	0.675822	366.999	419.761	283.135	497.057	8676.57	1585.72	936.298	736.601	130.926	3123.94	212.23	418.54	5677.33	1938.59	308.509	689.161	14550.2	1315.55
GSM1608595	2127	0	432.964	0.599887	295.144	1343.11	163.465	320.185	7581.54	2069.64	1252.68	351.908	113.799	2973.12	179.201	515.29	2472.05	1890.16	449.815	893.599	13936.4	1249.33
GSM1608758	1958	1	145.219	0.454324	260.411	208.406	173.956	646.467	5970.21	1059.83	1727.93	330.226	125.943	972.631	201.39	173.434	2726.12	2201.96	226.881	1542.88	14580.1	683.004
GSM1608728	1912	0	146.084	0.18676	138.716	169.616	315.811	510.278	2446.01	865.766	156.4	164.461	117.469	2301.23	220.69	119.056	1604.87	1478.17	369.475	1273.79	5087.89	861.167
GSM1608793	1784	0	-139.531	0.704414	436.609	317.901	529.07	955.388	10376.4	927.577	2195.23	629.237	110.354	2422.67	211.912	775.49	4154.91	2064.3	445.899	543.585	11496.8	1918.55
GSM1608757	1779	0	401.299	0.611887	335.362	884.602	234.881	439.125	6084.03	1641.46	471.139	356.683	113.093	4125.83	197.488	323.026	1946.59	1532.56	752.89	1980.09	13884.5	1259.11
GSM1608593	1714	0	193.895	0.613117	352.17	510.912	187.671	289.877	7874.33	1797.95	1088.54	517.289	114.511	3062.59	176.659	378.29	2037.41	2313.05	538.553	1257.07	15961.7	2484.6
GSM1608806	1491	0	51.5125	0.540962	328.064	308.381	181.77	390.99	6596.96	1169.02	633.491	516.929	117.726	4851.41	210.702	466.757	2985.12	2122.85	320.221	590.937	13480.9	1058.84
GSM1608610	1485	1	237.806	0.484128	261.012	166.312	358.164	483.221	3948.3	1268	628.334	322.336	145.358	2634.95	244.335	197.812	5856.47	1326.12	210.545	837.403	15248.7	768.245
GSM1608782	1479	0	94.3019	0.628511	504.54	374.915	167.98	617.646	11840.1	1472.22	510.693	920.733	114.507	2769.78	197.783	701.943	4225.83	1875.15	421.051	652.768	14223.1	1763.53
GSM1608647	1455	0	433.328	0.298143	172.071	163.705	176.703	547.099	4215.54	2102.58	462.824	281.114	130.037	3003.85	193.275	131.707	2765	1871.17	160.194	447.728	16085.5	1028.96
GSM1608596	1442	0	169.825	0.435756	173.992	167.434	165.487	968.272	6778.41	1471.91	259.95	510.892	116.835	3283.2	226.404	411.304	824.163	2138.8	340.812	767.191	15452	1598.82
GSM1608709	1432	1	161.915	0.453893	494.396	253.979	119.319	518.405	10009.2	1334.58	742.643	599.769	157.078	2308.53	114.787	320.678	2101.1	1897.64	270.082	1240.07	13165.9	1247.28
GSM1608696	1429	0	178.888	0.723832	615.604	575.972	180.622	799.305	12085.6	1963.84	536.03	957.578	119.693	2971.46	168.958	655.568	2681.8	2172.74	658.241	752.753	15192.8	2082.38
GSM1608664	1406	0	140.601	0.358503	192.529	185.25	339.517	341.533	3371.5	1415.92	475.889	293.919	130.62	6083.81	155.189	153.861	1711.76	1908.13	185.577	373.552	15447.3	1569.18
GSM1608648	1404	1	91.8977	0.478503	293.591	201.232	142.206	428.044	5764.93	1442.29	288.62	1002.36	130.399	4848.76	202.62	271.548	2033.79	2711.63	256.981	672.203	14565.8	1168.05
GSM1608602	1401	1	238.02	0.356443	169.665	173.525	234.565	569.347	3868.25	1595.37	265.944	226.942	125.497	4714.77	247.237	172.541	4352.9	1684.39	207.286	414.971	13691.7	1419.78
GSM1608795	1379	0	60.2077	0.804013	532.471	829.335	251.295	1132.91	11734	1554.39	912.668	617.655	135.257	2458.73	321.384	335.177	5345.77	2089.14	439.248	1076.67	14740.7	2518.59
GSM1608606	1344	1	70.7405	0.775575	419.137	568.029	592.954	760.898	8250.85	1401.26	643.21	650.755	120.022	2176.01	245.238	525.292	3425.01	1870.41	747.963	860.835	15164.9	1966.12
GSM1608665	1329	1	27.4508	0.594434	270.499	965.848	234.548	708.406	10058	1117.58	528.214	577.031	102.93	3844.41	177.455	612.269	2434.09	2392.76	299.646	456.605	15525.6	1085.92
GSM1608707	1325	1	186.787	0.413419	234.592	293.845	156.421	533.194	4222.07	1396.22	404.521	249.729	145.462	5821.51	242.561	213.184	992.466	1664.07	196.62	478.564	13892.6	1168.54
GSM1608679	1313	0	-140.578	0.437027	192.536	341.84	220.321	374.822	2105.31	745.713	854.797	283.816	119.821	1921.09	241.545	195.954	1807.43	2938.94	348.055	660.97	8119.56	834.967
GSM1608674	1312	0	21.8612	0.489573	210.281	249.301	170.178	521.703	8410.01	1210.18	927	403.579	126.01	4797.68	319.216	200.884	5907.58	2268.8	222.758	405.692	14712.8	1309.55
GSM1608600	1310	0	16.4248	0.673857	406.111	476.89	347.384	646.86	4049.49	1219.9	2056.2	436.339	103.726	3305.26	159.719	335.465	3946.77	2269.62	582.169	926.173	14223.1	1392.48
GSM1608615	1266	0	97.4155	0.182315	155.698	314.441	146.087	215.753	2297.78	1212.35	287.879	237.177	117.684	4792.61	153	368.404	3058.55	2216.84	121.003	272.818	16383.4	949.271
GSM1608642	1260	0	170.421	0.811839	805.979	367.101	440.53	1004.98	15029.1	1609.63	1610.96	925.55	143.93	1973.39	267.663	530.394	8341.4	1410.56	264.527	1108.45	13622.2	1517.42
GSM1608786	1253	1	156.529	0.798853	626.262	419.267	347.888	961.183	11995.1	1630.49	1534.21	851.493	145.944	2048.28	214.026	608.765	9967.18	1718.66	321.207	872.357	14334.8	1763.48
GSM1608723	1231	0	33.687	0.661602	375.449	1362.4	173.82	797.731	6743.63	1339.37	1030.92	597.169	121.597	4294.93	189.422	269.531	2110.5	2036.31	346.137	685.921	14929.4	2358.57
GSM1608722	1222	1	211.102	0.638904	440.349	542.702	156.452	329.432	4367.03	1617.6	609.882	745.971	139.298	5681.88	219.229	437.238	870.158	2408.75	550.544	1085.61	14481.2	793.994
GSM1608621	1220	0	198.301	0.24842	237.935	167.631	127.215	459.65	7574.56	1467.63	457.39	301.696	135.9	5264.34	189.458	150.72	1537.03	1784.28	134.536	270.366	13813.4	903.721
GSM1608626	1199	1	159.333	0.673179	494.902	385.545	213.578	895.768	12311.7	1697.75	601.18	803.524	132.077	2635.1	173.21	557.194	5512.91	1632.46	270.087	627.58	14668.2	2426.87
GSM1608805	1194	0	263.566	0.581036	272.559	300.876	185.04	366.494	6509.38	1565.91	382.333	408.67	151.194	6042.13	198.709	587.47	2014.97	1783.84	404.073	864.671	13719	1283.55
GSM1608630	1187	0	357.96	0.386581	207.716	193.822	261.034	419.543	3908.38	1914.62	1019.73	276.554	119.811	2581.78	146.904	153.541	1676.74	1959.49	189.883	873.213	9379.45	1515.8
GSM1608785	1182	1	-64.2181	0.706732	419.263	1233.52	235.661	763.633	3875.54	1020.98	1974.58	462.757	121.255	2744.85	259.899	374.851	1845.43	2618.19	457.211	795.778	14921.7	1024.25
GSM1608666	1172	0	150.051	0.698807	660.447	396.802	230.817	685.772	16111.5	1510.49	386.948	1101.83	122.42	2208.71	211.66	572.38	5976.61	1397.13	406.225	920.459	14081.6	1704.18
GSM1608681	1112	0	133.09	0.0658982	146.37	153.058	132.178	241.45	6771.82	1324.98	109.981	320.771	120.47	3945.13	213.547	193.871	1025.11	2405.67	203.487	418.435	9713.48	675.389
GSM1608607	1101	0	460.975	0.609011	377.929	1125.43	194.076	300.406	4058.84	1807.67	955.952	551.129	120.935	2661.77	200.93	297.77	3262.82	1668.96	267.819	1644.16	14270.4	830.889
GSM1608790	1097	1	108.025	0.583447	630.618	665.414	170.986	325.061	4983.1	1470.99	1174.68	522.612	110.783	4178.04	264.616	244.287	1072.34	1505.46	728.821	632.062	12988.1	1012.2
GSM1608768	1035	0	86.6842	0.542069	392.64	221.079	188.632	942.799	12301.3	1282.64	262.613	537.277	117.173	3778.57	150.243	389.027	4961.7	2211.18	357.104	1207.08	14836.5	1719.85
GSM1608624	1030	0	24.3918	0.462985	342.989	492.267	188.872	612.867	5572.98	1046.5	471.005	315.746	116.358	3019.79	174.859	247.035	651.916	1866.46	338.463	692.256	15221.7	1337.29
GSM1608694	1027	0	377.667	0.182705	160.695	172.872	213.46	395.052	2716.35	1808.78	189.883	277.89	113.74	3421.28	191.321	139.826	1135.52	1662.15	174.876	467.711	14478.6	792.172
GSM1608746	957	1	376.273	0.484665	310.1	224.553	151.3	461.75	5722.38	2064.64	399.233	556.389	124.241	4454.82	201.358	266.852	1365.76	1992.54	322.274	625.105	15152.9	1106.18
GSM1608732	880	0	93.2273	0.671462	591.536	380.283	190.859	793.005	11882.1	1447	990.634	994.572	118.507	3708.85	226.616	691.266	4610.12	1673.43	285.447	497.658	14646.6	1430.14
GSM1608660	875	0	510.687	0.0397045	147.559	121.062	126.059	282.379	4854.27	1974.84	194.155	241.922	114.031	5408.44	194.348	168.627	1087.28	1181.87	151.284	513.948	9665.85	632.559
GSM1608756	861	0	53.0293	0.495727	189.244	1028.8	177.5	646.753	2674.26	1281.76	1840.85	372.944	113.004	1979.44	281.03	211.574	726.596	2361.44	231.26	578.717	13707.1	1573.93
GSM1608796	851	0	79.737	0.551808	306.874	267.709	494.577	495.333	7012.1	1357.15	739.912	357.628	125.571	2947.26	174.407	466.072	2660.75	2426.18	169.218	482.21	15071.5	1205.99
GSM1608612	849	1	178.072	0.558586	355.875	382.364	409.806	469.252	4438.58	1113.59	618.285	374.059	118.938	4834.97	247.615	132.286	2708.7	1690.35	389.486	1790.58	8492.75	1188.28
GSM1608623	834	1	105.504	0.735915	750	332.947	527.793	1303.74	15284	1478.86	577.644	779.117	139.025	2224.26	209.114	497.354	7988.84	1336.14	257.63	619.29	14408.8	1563.44
GSM1608617	820	0	284.984	0.300966	214.415	120.564	193.516	272.551	2754.7	1894.99	369.087	530.376	111.988	2147.84	237.769	289.772	2130.32	2252.16	182.035	531.331	13186.4	1378.37
GSM1608601	817	0	831.742	0.347703	207.327	220.887	183.545	380.824	2874.57	2243.05	276.187	274.39	116.155	3927.48	199.413	235.653	925.123	901.374	340.01	2461.12	11283.3	590.411
GSM1608791	789	0	218.069	0.527143	299.329	283.898	174.823	372.407	5456.64	1776.8	430.238	380.91	125.257	4877.2	223.132	334.714	2949.96	2329.56	322.042	634.325	12705.1	1447.26
GSM1608636	742	1	335.776	0.0830193	162.321	161.411	171.421	529.336	9502.04	1783.69	142.81	172.841	131.744	3996.72	222.532	116.164	1058.32	1826.01	165.173	214.18	13620.2	591.154
GSM1608789	736	1	219.147	0.50235	191.02	1278.52	191.471	274.807	3875.85	1686.53	247.707	392.342	125.485	4079.5	180.215	300.896	1674.51	2640.12	395.38	635.628	14853.1	1285.85
GSM1608684	734	0	-121.366	0.518863	284.495	349.724	221.186	492.2	4015.97	1022.32	337.189	496.679	127.958	2342.67	196.661	326.746	877.562	2979.4	379.494	515.488	12326.5	1426.69
GSM1608751	732	1	623.199	0.586278	163.788	1220.46	180.012	440.276	4946.54	2128.25	1034.94	336.792	122.278	3016.46	252.592	223.406	1739.63	1736.29	386.422	2087.27	15491.4	1275.34
GSM1608659	731	0	329.696	0.569545	284.792	237.953	246.453	499.939	5690.07	1915.24	1223.02	452.219	117.429	4166.73	207.415	423.697	2239.11	2198.92	273.794	920.679	14010.8	1262.71
GSM1608706	707	1	387.161	0.381942	183.325	257.032	161.309	534.585	4555.03	1779.88	1311.21	315.529	118.322	2067.73	212.096	201.994	2449.82	1479.87	157.094	616.037	13513.4	848.881
GSM1608787	685	0	293.559	0.413356	183.728	337.517	175.718	405.404	5991.32	2125.28	534.239	323.871	118.704	4027.07	203.24	234.637	3711.6	3349.19	217.871	463.782	12334.1	793.751
GSM1608777	682	1	-17.9998	0.567437	242.948	1440.96	205.243	378.37	4644.57	999.794	304.24	516.407	121.693	3024.29	198.657	302.77	2590.43	1883.2	462.709	673.144	14603.3	2189.53
GSM1608747	678	0	-211.666	0.569894	598.467	491.089	145.284	309.48	5734.87	1250.19	2255.95	423.577	115.822	1837.76	245.277	360.879	2240.23	3569.91	340.522	475.923	14969.8	1337.56
GSM1608713	652	0	90.2307	0.730356	484.415	645.197	307.235	619.131	11423.9	1469.78	473.162	970.744	125.705	2001.28	225.311	581.293	5172.84	2012.52	448.517	629.87	14518.4	1627.72
GSM1608718	650	1	-26.5766	0.706575	336.879	413.964	475.364	564.473	6441.43	1217.88	3782.61	550.719	119.881	1488.12	336.768	266.844	10763	2343.41	282.525	1145.64	15979.8	2148.19
GSM1608750	647	0	125.106	0.738625	525.046	247.404	501.765	860.719	9961.83	1380.98	1724.01	871.355	127.555	2121.25	227.15	424.226	10724.6	1512.6	346.562	793.924	14033.9	1346.69
GSM1608605	643	1	89.8119	0.503967	306.052	608.74	190.314	410.532	4390.1	1337.18	1208.85	442.284	115.151	1926.96	235.034	209.155	1349.24	1721.7	315.92	381.739	14220.7	1523.51
GSM1608662	642	1	-1.31616	0.354139	185.209	926.558	130.755	557.721	6229.95	878.049	326.393	310.188	113.213	3389.69	116.594	443.374	1211.44	2311.81	276.034	869.3	13475	1491.86
GSM1608739	638	1	808.045	0.84626	392.22	318.397	1171.25	1098.91	18800	3082.65	3185.53	954.01	192.614	2612.98	480.49	196.333	17573.3	1198.64	250.751	1292.39	15181.1	1318.02
GSM1608800	638	1	211.511	0.248308	194.678	273.711	147.314	377.902	5045.8	1353.77	544.67	345.492	109.463	2858.88	239.633	170.043	974.407	1396.81	188.066	328.838	15485.6	856.636
GSM1608643	634	0	112.422	0.540228	205.25	1833.88	213.893	1050.14	2029.8	1209.71	294.341	205.122	124.058	9106.5	281.63	303.603	1573.09	2320.57	227.868	758.334	15075.7	1245.15
GSM1608749	634	1	382.62	0.745048	426.228	773.813	226.698	468.958	8665.93	1854.31	620.647	690.938	128.597	1602.36	372.877	938.122	3290.31	1189.22	594.082	806.087	13887.8	1014
GSM1608778	629	1	338.164	0.0184139	127.344	112.86	138.353	382.776	5928.17	1693.42	378.668	174.987	136.709	3192.93	186.694	118.333	1469.35	1793.01	144.56	404.059	13482.8	656.551
GSM1608724	623	1	394.752	0.459087	195.169	226.584	294.535	592.612	2501.95	1613.89	419.393	318.178	136.375	1683.59	156.675	182.705	6447.83	1371.4	339.514	1012.06	15487.3	773.447
GSM1608745	593	1	92.6843	0.620049	302.654	356.923	165.527	469.545	5781.93	1237.53	976.548	571.604	160.37	3842.12	173.205	568.348	1949.63	2020.4	334.704	710.04	14221.8	1412.05
GSM1608628	592	1	412.62	0.30043	205.913	197.898	139.953	333.442	5809.19	1855.39	671.855	435.371	115.92	3223.84	237.844	142.043	2110.59	1482.08	144.47	633.481	14232	789.557
GSM1608645	591	1	-43.4098	0.463468	259.661	534.531	239.762	398.989	3083.36	1187.01	229.274	338.951	122.277	3979.83	291.799	297.344	1166.77	2509.2	240.046	407.688	8664.39	1765.36
GSM1608693	574	1	287.779	0.68561	245.929	206	1040.96	1322.87	3174.42	1542.99	867.792	510.589	148.969	1422.94	228.971	301.858	8132.17	1790.07	255.628	1356.55	15599.4	1537.66
GSM1608794	566	0	126.335	0.675313	630.026	503.905	143.205	531.282	9083.27	1612.22	1424.07	524.82	130.296	2278.28	212.224	583.424	3576.43	2036.15	295.36	763.477	15071.9	1443.75
GSM1608622	559	0	198.562	0.620447	348.547	295.692	267.897	1406.52	16464.8	1559.37	1859.06	401.603	111.98	2090.47	307.68	247.023	4751.82	2415.15	215.865	1504.11	13726.6	1402.06
GSM1608651	550	1	593.374	0.236704	160.336	132.774	150.809	331.472	6986.01	2143.6	343.982	336.186	124.094	2369.43	234.593	146.421	1493.09	1003.62	196.268	713.577	11876.8	708.399
GSM1608685	542	1	258.221	0.3548	177.444	148.824	242.048	327.415	3780.35	1557.23	535.747	418.346	114.531	4533.64	253.631	250.936	3470.37	1592.65	187.255	391.086	13980.1	1030.54
GSM1608730	526	1	7.66878	0.950945	1222.67	1593.44	279.026	919.479	8962.31	1302.8	2079.65	1294.65	123.87	1553.77	291.227	892.024	10639.6	1356.07	2861.07	2824.22	14761.2	1468.59
GSM1608772	523	0	353.607	0.363737	192.091	233.984	152.487	384.699	7409.01	1884.3	482.554	315.591	110.54	6030.99	219.122	410.335	1777.17	1943.56	197.063	459.443	14375.1	950.963
GSM1608792	519	0	1864.67	0.928473	1268.68	1599.16	283.551	799.639	14222.8	1513.95	2784.25	1220.21	144.226	1047.26	278.922	303.384	9889.78	1352.47	1196.74	18492.8	15259.5	2237.57
GSM1608773	511	0	-210.401	0.757297	542.373	562.373	340.073	1087.31	4845.91	1003.54	2774.55	617.212	114.387	1205.91	218.109	479.132	3161.41	2548.34	916.161	752.058	15103.4	1851.6
GSM1608700	493	1	206.304	0.429131	225.547	171.524	171.86	701.079	8692.22	1429.11	1044.52	243.412	111.462	2390.01	230.152	1118.82	3181.99	2117.3	213.527	407.474	14869.1	586.757
GSM1608788	491	1	543.484	0.198156	160.339	148.746	183.946	283.537	3847.07	2028.82	166.756	243.226	131.129	4348.75	270.387	186.368	894.56	745.502	222.532	385.782	14863.7	705.498
GSM1608658	484	0	-324.855	0.586704	245.597	473.714	257.861	563.924	6108.35	680.633	2212.94	421.397	111.191	2435.46	165.224	447.413	3180.33	3812.87	434.058	650.331	15334	1509.99
GSM1608737	476	1	1105.53	0.518268	221.093	209.572	173.728	332.815	3189.28	1967.3	1065.76	343.119	142.18	4838.48	216.159	289.294	1652.59	2229.76	254.795	7164.99	14042.6	738.156
GSM1608663	461	0	110.182	0.324884	230.837	157.277	162.807	281.894	4938.69	1403.6	1713.31	249.438	114.635	1671.71	200.153	212.886	1228.89	2273.98	281.703	425.272	16127.1	983.997
GSM1608761	461	1	105.742	0.480871	244.193	356.612	197.516	416.428	4476.04	1449.27	284.436	445.836	115.506	3354.25	230.061	312.841	3119.31	2055.7	276.005	606.514	15683.5	2026.09
GSM1608762	456	0	310.605	0.342382	156.975	698.994	152.104	278.37	5831.73	1762.83	201.103	424.438	114.269	3587.16	211.61	287.003	1478.94	1944.53	274.051	334.94	14773.4	975.683
GSM1608690	455	1	338.891	0.506821	261.511	339.682	149.922	335.913	4862.02	1832.79	1790.02	606.135	120.498	2599.34	264.814	257.772	1735.33	1854.46	252.666	612.074	15542.2	703.955
GSM1608620	453	1	20.6962	0.0929043	135.701	170.107	151.606	226.481	1590.94	950.058	171.391	237.314	150.697	4957.26	257.476	275.735	749.036	2360.42	116.605	356.598	11624.8	560.033
GSM1608638	451	0	120.044	0.569302	308.627	657.332	177.252	392.437	3791.28	1199.76	735.533	513.024	124.917	6235.78	231.268	289.117	1314.41	1591.21	356.448	806.39	14166.5	1414.81
GSM1608717	442	1	52.4323	0.468594	216.288	3544.19	129.124	436.42	4929.12	999.088	462.027	400.857	107.438	3247.62	152.384	368.834	3304.9	2215.04	347.445	516.078	15468.7	1460.26
GSM1608635	435	1	298.08	0.67937	304.246	1967.71	212.271	756.572	4012.82	1503.41	727.75	541.933	141.589	2847.31	227.423	357.914	1258.17	1728.88	385.526	1003.49	13180.6	1020.46
GSM1608740	435	1	78.8794	0.527428	251.713	187.609	201.829	525.971	13732.5	1148.61	1130.52	321.968	146.942	1253.05	245.114	332.509	5780	2124.33	202.691	852.686	14683.9	1218.45
GSM1608677	429	1	197.273	0.468993	231.881	247.162	151.966	426.925	6612.18	1710.68	622.458	546.562	124.969	5080.52	234.451	370.633	1305.6	2626.74	232.585	361.826	13928	866.691
GSM1608692	424	0	442.443	0.551079	291.137	303.173	242.35	280.845	4857.87	2036.63	496.231	299.387	128.457	3625.45	226.465	569.253	1435.94	1900.73	388.503	951.957	13464.1	859.948
GSM1608729	420	0	320.596	0.400676	117.071	592.116	231.965	380.971	1797.64	1804.96	1274.09	477.558	125.432	2684.98	219.5	354.763	733.098	1575.51	166.77	308.199	13517.2	1648.34
GSM1608631	419	1	339.75	0.635876	314.351	278.153	178.386	866.756	17628	1703.85	2235.78	568.819	150.813	2170.88	379.852	218.55	7417.64	1188.31	231.275	826.433	13586.4	1002.94
GSM1608753	411	1	227.039	0.667854	355.288	263.383	172.676	786.792	10957.2	1476.88	2041.74	1041.83	141.179	1934.81	226.438	447.39	3265.03	1698.39	317.067	911.904	14201.6	980.662
GSM1608774	411	1	184.782	0.292692	152.495	164.939	171.277	262.996	4780.23	1526.06	491.408	277.524	117.269	5791.98	223.298	246.83	3211.07	2245.63	197.885	348.214	14057.7	985.408
GSM1608671	399	1	-27.8106	0.672101	332.761	754.946	225.396	604.473	8779.08	1099.53	1076.3	573.07	152.399	3251.95	232.839	425.478	3139.1	1813.04	186.65	647.782	14618.4	2514.59
GSM1608744	392	1	474.237	0.37884	197.972	192.063	175.287	288.006	3147.3	2062.74	404.586	197.519	143.924	3756.45	150.081	834.751	1132.65	1987.86	175.121	624.428	15224.4	752.062
GSM1608712	386	1	148.793	0.379346	220.648	288.845	183.036	356.463	4455	1288.29	637.855	299.624	105.52	3771.81	254.952	274.454	1636.79	1779.46	233.967	356.765	14070.1	739.042
GSM1608727	380	1	242.375	0.609992	365.021	402.246	166.081	1004.06	8202.1	1866.85	628.643	660.659	112.228	3037.49	263.817	462.709	2376.25	2310	378.293	583.474	14851.3	1174.54
GSM1608649	378	1	321.584	0.464279	237.18	201.148	317.798	311.591	3799.19	1599.62	692.807	484.091	121.688	4038.14	215.5	247.461	6014.23	1355.22	245.284	490.518	11922.4	704.054
GSM1608733	375	1	846.568	0.129052	122.87	949.779	151.243	248.272	1725.12	3246.3	198.502	283.406	122.345	1721.86	173.851	156.172	470.534	2050.45	173.977	215.757	12354.4	666.12
GSM1608668	365	1	431.15	0.388634	143.067	1989.39	159.52	392.266	5178.65	2017.66	176.37	232.795	126.591	4732.32	184.948	339.367	1352.44	1873.04	146.522	633.969	15338.7	1758
GSM1608702	358	0	159.998	0.241676	207.929	210.499	184.397	270.742	3682.68	1605.23	228.411	338.92	112.095	4964.43	193.792	280.395	712.798	2713.01	185.581	322.337	13070.3	858.434
GSM1608736	356	1	176.203	0.462584	195.13	194.982	143.71	414.818	8076.81	1361.76	1223.9	461.884	133.815	5741.15	219.724	260.859	1166.93	1832.64	208.828	703.075	15706.2	1276.36
GSM1608594	353	1	-242.489	0.565925	334.379	201.894	178.14	1122.83	5451.92	649.676	2516.71	533.414	117.805	4387.9	301.155	534.552	1281.11	2202.08	197.158	533.683	7391.84	2040.16
GSM1608676	340	0	358.422	0.559706	448.433	268.37	133.03	421.902	8272.59	1814.67	841.006	608.026	120.538	2657.16	188.308	323.377	3639.89	1101.73	675.516	774.384	14914.4	917.908
GSM1608743	337	1	286.751	0.261124	179.638	166.991	134.083	321.145	6209.57	1638.72	678.517	391.403	116.685	5782.97	224.93	168.706	875.17	1782.62	131.434	570.326	13909.3	1054.29
GSM1608754	336	1	276.157	0.399877	308.736	222.881	172.893	763.401	9377.59	1464.61	302.223	405.09	126.58	3057.82	200.523	258.435	1815.26	1172.27	174.344	513.541	12045.9	877.489
GSM1608698	333	0	625.219	0.695889	630.108	301.437	194.863	359.825	7598.03	1600.76	1799.62	779.5	121.479	1492.28	194.452	413.731	4911.75	1603.53	775.893	4813.16	14869.3	865.437
GSM1608748	324	0	177.739	0.690625	488.57	251.13	167.672	1222.93	17507.1	1403.19	3375.22	700.855	149.828	1752.57	357.081	239.536	5023.2	1353.11	273.011	1192.8	13713.1	1288.1
GSM1608726	318	0	288.416	0.716419	597.105	237.957	250.327	705.287	11349.8	2033.23	7277.86	574.963	131.143	1843.25	431.238	240.864	7999.06	1541.42	266.868	1110.83	14526.8	1266.41
GSM1608653	310	1	666.454	0.650856	266.183	892.714	191.423	790.69	8768.77	1508.72	497.376	545.557	115.758	4050.74	224.663	328.473	5961.5	2026.59	359.91	4852.57	15336.5	1270.78
GSM1608798	308	0	127.344	0.665097	311.74	672.659	199.664	724.031	9787.67	1682.93	636.074	638.568	135.949	3800.25	243.188	295.255	2020.27	2848.22	317.77	690.98	15124.1	1556.29
GSM1608719	307	0	133.29	0.686177	425.727	516.173	214.828	895.05	10476.8	1501.67	909.254	733.285	129.086	3421.89	220.066	424.414	3699.56	1930.61	340.135	502.676	15192.7	1294.44
GSM1608766	307	0	185.979	0.258013	161.815	158.902	162.597	261.304	4239.17	1767.57	211.502	249.763	105.275	2195.18	240.374	494.707	833.072	2295.84	201.545	429.008	14341	2160.12
GSM1608687	303	1	439.364	0.786633	635.519	372.778	272.977	786.984	11925.3	1529.75	1611.27	681.621	124.822	2167.17	254.359	637.402	5445.72	1865.38	379.517	3855.32	12140.5	1566.01
GSM1608697	303	1	82.6891	0.531697	384.926	172.87	229.172	729.992	5419.39	1011.18	2338.15	369.823	139.486	1300.76	167.275	233.493	3425.18	1388.8	307.7	801.894	15188.9	885.066
GSM1608801	295	1	318.326	0.437203	257.971	402.213	167.664	341.517	7098.26	1833.22	416.555	427.871	113.365	4345.24	217.43	311.651	886.567	1977.55	313.843	562.864	14902.1	961.908
GSM1608654	282	0	387.781	0.346714	170.41	768.915	146.963	407.596	5109.02	1637.81	364.145	294.528	114.079	4292.97	190.943	201.318	1612.15	1436.26	180.913	799.369	15928.6	855.374
GSM1608680	279	1	-70.7399	0.660887	514.831	242.152	235.073	663.784	5207.7	1055.38	1613.36	907.22	195.689	1534.27	345.266	185.831	2966.23	2129.74	280.184	565.226	13885.6	1109.08
GSM1608656	275	1	61.2237	0.730304	738.522	849.022	227.252	681.075	11533.5	1372.95	648.435	922.977	136.153	5181.74	234.128	293.607	2188.26	1475.68	400.006	761.908	15309.3	1572.07
GSM1608634	267	0	59.8708	0.686368	616.096	312.056	190.652	1329.99	12410.4	1379.17	1490.41	463.499	129.849	2511.44	221.508	558.763	4001.44	1477.95	410.624	444.352	11180.7	1452.16
GSM1608734	262	1	234.562	0.220393	147.542	133.33	218.123	345.95	4449.03	1607.99	353.749	282.61	117.499	3588.55	140.576	180.037	1156.16	2549.25	150.501	841.992	14651.5	1169.85
GSM1608752	252	0	237.909	0.342519	175.689	306.33	212.25	432.341	6590.65	1683.49	953.665	304.824	119.6	3816.54	198.363	153.837	1099.92	2319.28	177.731	297.123	14664.6	742.424
GSM1608731	212	0	315.032	0.563495	344.351	270.968	149.831	559.339	12458.1	1827.93	868.418	680.747	131.995	3404.14	217.128	378.318	3651.23	1354.94	210.417	489.164	13569.6	1541.15
GSM1608632	208	1	410.318	0.618715	264.053	200.925	189.621	1017.25	18241.2	1854.28	2849.19	1247.26	158.139	3601.42	308.127	189.326	6927.81	1266.42	178.081	872.667	13692.7	975.184
GSM1608725	197	1	454.411	0.579774	309.834	380.979	166.068	624.624	13381.1	1482.83	908.247	568.277	115.006	2710.19	235.787	434.522	906.226	1698.08	262.665	2895.35	14201.8	1258.62
GSM1608614	195	1	-171.506	0.70446	401.136	739.703	453.014	840.469	3679.29	849.315	1920.27	494.361	114.352	2154.52	250.837	329.082	5544.38	2913.04	338.498	1057.18	8718.53	1620.06
GSM1608683	195	1	286.971	0.36608	186.7	567.596	177.56	367.635	5854.84	1579.45	378.697	280.23	130.353	4057.37	188.785	139.556	1328.79	1746.99	211.448	460.133	15357.6	817.061
GSM1608640	194	1	231.074	0.33688	213.974	208.578	172.223	172.469	2943.83	1382.52	1877.07	270.11	120.538	3905.08	192.797	189.556	809.081	1543.56	223.482	806.408	14190.8	1053.51
GSM1608769	194	0	69.0911	0.656468	644.553	624.767	198.703	555.719	9753.21	1546.43	411.891	561.033	108.861	3012.99	200.816	509.167	4085.53	2182.83	778.047	798.748	13953.2	1353.8
GSM1608803	194	1	518.579	0.213868	158.654	175.291	143.251	293.764	6106.97	2050.36	210.475	369.467	122.93	8523.56	209.333	146.702	653.208	1170.72	196.3	576.353	14411.4	894.939
GSM1608619	189	0	178.435	0	118.987	140.267	202.631	266.811	2006.82	1257.96	189.74	148.468	115.326	2220.76	208.776	122.406	1324.13	1751.97	157.017	457.025	10339	876.909
GSM1608780	189	1	-108.877	0.435465	229.069	317.249	267.387	499.113	2156.12	610.286	576.668	259.356	127.055	4855.07	163.947	302.886	1204	2141.34	301.186	478.106	10391.3	837.903
GSM1608721	188	1	194.703	0.44329	243.207	171.685	212.239	652.723	11340.2	1307.76	1414.33	445.2	128.773	2488.88	159.364	221.185	2405.1	1737.95	193.96	574.596	14725.3	629.122
GSM1608715	186	0	153.304	0.858675	811.153	395.201	241.962	1911.08	20108.2	1343.16	1153.62	1268.88	160.979	1873.66	291.312	517.975	10937	1623.44	345.942	2588.47	16320.4	2373.23
GSM1608784	174	0	249.232	0.687315	409.795	3868.28	235.49	879.952	3283.97	1177.04	890.611	350.983	109.923	5011.49	264.598	328.781	973.972	1515.38	583.685	1960.44	13678.4	1756.45
GSM1608613	171	0	-117.094	0.662671	425.323	471.007	161.617	1134.3	12657	1236.82	3839.59	1086.98	147.818	1089.09	260	172.86	1341.3	3189	274.05	819.051	14464.3	1535.07
GSM1608701	170	0	79.581	0.756569	449.38	563.273	214.543	471.36	7157.6	1501.9	1712.08	739.505	130.955	3210.68	284.986	435.046	4904.95	2111.35	647.447	749.759	14464.5	1553.13
GSM1608779	165	1	382.927	0.843736	539.113	304.248	1042.97	704.532	9927.27	1413.08	2742.61	676.139	140.125	1560.59	356.217	346.185	17632.8	1625.14	379.892	3488.94	14774.5	1515.78
GSM1608667	164	0	149.932	0.510232	230.223	252.238	165.452	405.168	4694.28	1252.99	2957.83	518.529	127.111	4100.2	211.179	226.317	2139.64	2182.97	175.371	1176.61	15179.3	1010.35
GSM1608771	163	1	97.9937	0.464783	291.771	221.653	166.53	377.185	6932.56	1295.95	582.149	312.473	121.565	5199.55	237.402	423.502	1014.07	1947.7	282.524	543.79	13933	1290.33
GSM1608711	158	0	-116.405	0.896616	1394.48	834.529	935.152	949.545	8647.37	1278.19	990.578	978.161	132.655	2203.1	292.78	223.677	18188	1859.68	834.799	1752.18	15797.1	1458.72
GSM1608802	154	1	750.764	0.636379	338.45	494.535	188.234	288.239	3087.68	1633.84	1915.98	365.004	139.896	1830.74	226.709	337.043	3386.53	2458.96	346.321	5758.34	11019.7	942.413
GSM1608804	145	1	2.07702	0.533343	246.531	764.206	269.437	532.955	2978.01	1181.54	1550.19	307.089	104.36	3378.29	203.489	168.21	1730.42	2154.96	443.191	423.309	14235.9	1519.49
GSM1608708	137	1	312.614	0.835272	633.753	386.241	1521.68	1264.52	17773	1732.43	845.258	1396.55	125.324	2298.78	272.564	451.848	8605.96	1095.2	260.04	1514.55	13880.5	1910.87
GSM1608755	132	1	48.4516	0.809537	345.129	747.334	483.513	758.274	5117.94	1078.79	1094.98	598.825	159.337	1625.5	290.418	550.611	5431.88	3309.67	449.021	2083.81	15358.2	1058.79
GSM1608704	126	1	461.349	0.0663955	129.235	362.025	144.476	260.309	4162.43	1807.25	139.797	201.614	110.807	4589.5	149.808	177.46	950.114	1120.7	164.485	432.135	14764.2	698.598
GSM1608675	120	1	418.577	0.345853	263.459	323.851	140.568	296.72	5451.29	1877.01	495.172	393.399	128.165	3338.56	226.065	115.084	1719.01	1609.24	254.331	810.346	15101.2	674.007
GSM1608682	111	0	250.575	0.59808	275.554	398.66	269.967	489.322	5072.92	1712.3	775.337	469.018	119.985	2874.92	226.552	327.414	1026.03	1761.28	562.422	665.445	13208.2	1442.64
GSM1608646	105	0	53.2198	0.407007	273.337	286.292	197.808	319.982	1568.82	1176.38	518.521	324.474	114.029	1739.36	219.458	334.541	1459.72	2233.18	422.819	446.307	15480.5	720.206
GSM1608603	101	0	363.025	0.439108	208.639	382.685	152.444	813.246	7252.03	1835.09	641.9	289.421	114.128	3357.87	218.176	301.74	1318.97	1648.27	286.273	475.655	13373.3	902.112
GSM1608637	97	1	-124.903	0.39942	143.046	1308.02	259.38	687.974	2769.49	978.08	270.935	231.5	116.407	2876.18	175.562	261.578	1135.42	2292.38	140.508	769.591	13299	3651.16
GSM1608611	93	0	441.526	0.507422	246.615	226.973	152.198	469.259	8671.38	2073.61	440.786	500.385	121.915	2626.37	182.478	346.609	2690.84	2482.72	243.199	1660.57	15385.7	1470.87
GSM1608759	93	1	310.73	0.780329	488.114	275.128	935.607	910.719	10334.8	1724.25	2946.99	920.994	144.319	2019.09	434.085	192.201	15232	1498.59	293.218	1296.83	15510.1	841.703
GSM1608688	91	1	576.399	0.501827	334.225	222.905	188.402	486.702	8376.36	1351.79	2180.16	470.05	110.474	1294.84	220.095	206.646	6258.18	1340.79	234.895	4204.83	12542.6	1174.16
GSM1608716	89	0	290.325	0.27528	155.701	250.397	193.22	225.156	6380.76	1347.62	258.744	278.43	111.973	3956.34	201.27	331.292	772.117	1598.98	200.406	1050.41	13561.2	875.346
GSM1608775	85	1	139.988	0.490067	253.637	437.079	145.274	367.032	2904.54	1214.26	672.318	389.982	125.595	2825.36	194.876	421.567	1024.79	2154.91	327.905	822.853	14555.9	717.764
GSM1608686	82	1	803.056	0.101749	133.421	166.477	164.994	169.12	4262.23	2852.25	111.056	335.996	141.567	4137.38	268.19	231.468	691.519	948.013	191.875	346.875	13534.8	872.976
GSM1608699	82	1	714.406	0.581922	320.594	204.342	147.541	614.165	4694.17	1820.83	1620.25	375.734	119.287	3315.12	290.312	356.012	7222.59	1575.55	458.812	3857.92	12522	522.688
GSM1608609	77	1	368.594	0.889332	488.102	2576.39	363.462	732.413	6003.7	1432.55	523.508	991.509	127.862	2448.86	278.635	762.855	5598.05	1726.39	990.708	3326.62	13836.1	2296.39
GSM1608608	75	0	433.735	0.0544335	169.288	153.609	131.672	280.061	4816.74	1814.89	238.192	298.203	118.411	1928.3	248.503	131.93	907.501	1101.87	129.171	331.522	11910	602.244
GSM1608760	72	1	186.216	0.30927	139.974	168.23	392.001	537.868	1478.89	1237.35	664.273	458.386	117.745	3856.23	215.463	139.149	6769.66	1336.3	157.339	291.203	14152.7	931.21
GSM1608691	71	0	-70.2745	0.408862	219.275	200.147	124.891	321.008	3445.03	929.753	2654.16	487.337	122.623	4049.72	211.821	198.471	1157.6	2640.37	263.505	738.542	14959.7	1071.15
GSM1608597	66	1	262.431	0.309673	139.966	223.66	178.154	356.353	1914.07	1454.19	354.567	160.219	120.405	7268.06	171.215	363.862	1105.7	2183.41	154.381	1355.39	15017	1487.58
GSM1608765	66	1	224.047	0.721576	512.133	646.08	206.419	562.408	9902.38	1566.84	1364.34	644.623	149.829	2154.4	210.714	360.503	4137.17	1697.63	447.691	1049.07	13100	1155.68
GSM1608781	66	0	-10.9345	0.64989	546.623	224.291	145.195	586.894	12652.7	1382.61	1452.97	826.926	127.809	2195.87	263.764	490.225	4028.36	2322.67	224.065	1010.27	13667.4	2279.26
GSM1608783	64	1	239.644	0.513886	378.45	527.715	166.966	248.224	4062.9	1828.29	1167.86	409.465	136.401	3668.48	190.707	302.322	788.56	2145.92	242.055	454.834	14192	1231.94
GSM1608735	56	1	165.466	0.33668	174.246	204.944	170.437	355.003	1164.1	1266.02	480.506	256.905	123.256	4493.45	192.89	310.092	2340.5	1698.01	212.935	417.405	11756.5	975.729
GSM1608689	51	0	167.119	0.46427	166.737	282.591	169.955	382.811	2349.4	1524.17	614.917	234.162	131.917	2823.33	191.308	503.747	1017.91	3011.63	383.036	803.266	13852.4	775.666
GSM1608629	50	0	225.381	0.423055	130.996	1023.61	356.24	530.202	1848.41	1503.27	199.021	462.106	115.865	2407.37	256.113	289.019	1267.77	1625.9	211.693	421.731	15722.5	1678.28
GSM1608767	44	1	227.02	0.640937	392.977	489.909	217.986	365.153	4256.28	1167.46	1053.48	421.074	123.838	2609.53	214.696	370.299	4895.27	1885.25	393.73	2120.76	14396.7	1025.61
GSM1608741	43	0	418.788	0.485011	195.342	688.984	304.825	869.17	12339.7	1781.64	466.177	510.98	110.612	2710.91	226.452	142.656	7622.56	1450.82	241.231	811.477	14744	833.42
GSM1608742	42	1	603.243	0.0260921	154.208	114.971	471.301	389.314	4925.8	2383.22	303.289	234.473	119.073	3061.72	161.351	109.212	1129.36	1435.65	134.83	295.036	13742.8	597.354
GSM1608644	22	0	942.058	0.289765	155.347	174.996	160.993	280.523	2574.67	3197.73	263.144	378.861	119.538	3811.03	229.108	405.115	585.73	1703	200.403	992.041	13376.7	474.875
GSM1608661	12	1	3.08404	0.549852	223.282	181.097	130.806	836.985	12729.5	1245.46	2888.75	506.182	122.156	2650.47	245.678	244.55	4569.3	2171.16	258.392	1381.43	13781.7	3094.27
GSM1608710	6	1	184.913	0.128605	124.204	112.498	225.688	560.612	10275	1420.04	302.12	310.823	122.695	3911.79	268.469	154.586	3161.62	1959.76	138.441	182.424	11039.8	723.984

## Sheet: GSE91061
Gene Symbol	Enrichment score	SLC2A6	JDP2	CS	DUSP1	ALOX5	HIC1	HMOX1	NCF2	NNMT	SELENOS	CAPG	HERPUD1	TXNIP	TSC22D3	FDFT1	MAP3K5	ATF3	UBC
Pt1_Pre_AD101148-6	0.474359	8.33524	8.36954	12.6637	10.6557	10.252	6.11944	13.0384	11.7096	10.5051	11.2519	14.0288	12.0898	13.9293	10.7926	12.5904	9.68668	8.7206	13.9907
Pt1_On_AD174047-6	0.288707	8.14658	8.02749	12.8124	10.6561	9.8352	6.19008	12.5979	11.5061	9.56569	10.8039	14.0682	11.8747	13.2423	9.97278	12.8817	8.41559	9.49128	14.0468
Pt10_Pre_E9047565-6	0.0679777	4.86422	8.18439	13.3938	10.5779	9.74871	4.94262	12.6507	11.4034	8.45523	10.9214	10.4176	11.8449	14.111	10.4034	13.1413	8.14484	8.22097	14.0158
Pt10_On_E9047632-6	0.472503	6.89596	8.78291	13.2413	10.9053	10.2277	6.30094	14.6485	11.8528	10.0861	11.2476	12.0368	12.1575	14.4153	11.0283	12.6109	9.65887	9.45257	13.9247
Pt101_Pre_AD486328-5	0.788697	9.82749	8.78832	12.4029	10.7158	11.8671	7.88073	12.3797	11.7875	10.7558	11.0816	12.8749	12.7471	15.4599	12.3635	12.3542	11.1384	8.16477	14.0864
Pt101_On_AD681975-5	0.766781	9.80233	8.8991	12.512	11.1823	11.2162	7.86821	12.3426	11.6624	10.9644	11.1195	12.4908	12.7406	15.3782	12.1134	12.2099	11.2112	8.21815	14.0515
Pt103_Pre_AE134058-2	0.948991	9.02581	10.4192	12.5285	11.2259	11.4742	8.94748	14.1277	12.2375	13.5661	11.816	14.4373	13.0747	14.7542	12.5664	12.2982	9.63332	8.70218	14.0465
Pt103_On_AE134059-6	0.403526	6.60938	7.83949	12.7429	11.0368	9.83929	7.20251	12.235	11.3723	10.6143	11.3439	11.8692	12.0204	13.9834	12.0283	12.6987	8.79549	8.82398	13.5997
Pt106_Pre_AD502250-5	0.380435	6.48377	8.74894	12.8397	10.6911	9.94809	8.82083	12.5453	11.4921	10.3579	11.3021	10.9275	12.0022	14.2037	11.236	13.1679	9.39653	8.386	13.7395
Pt106_On_AD513626-6	0.419127	7.32474	8.68615	12.8392	10.7341	9.96312	8.01417	12.3911	11.5149	10.7468	11.5993	10.6058	12.3294	13.5521	11.3352	13.404	9.16917	8.83325	13.8644
Pt11_Pre_AD153352-6	0.496245	7.14807	8.6482	12.8849	10.8154	10.1642	5.98889	12.3959	11.7725	10.146	11.3751	11.758	12.5155	14.8223	12.4787	12.6748	10.5276	8.65319	13.9864
Pt11_On_AD314068-6	0.629145	7.17242	8.19023	12.9698	12.7308	10.1568	6.09078	12.4139	11.6732	10.5344	11.3398	11.2035	12.4827	14.3681	12.3492	12.7472	10.7553	10.2177	13.8762
Pt17_Pre_E9047563-6	0.0295117	6.06135	8.68902	13.2012	10.5796	9.67463	5.39406	12.2237	11.3453	8.33	11.1853	8.59583	11.0212	13.3448	11.0487	11.7482	9.78712	8.62187	13.5595
Pt17_On_E9261162-5	0	5.50395	8.51082	13.1888	10.5363	9.69449	4.93418	12.2355	11.3462	7.70807	11.1564	8.64787	10.9458	13.6253	10.9124	11.8222	9.79716	8.51083	13.5328
Pt18_Pre_E9024732-6	0.583528	8.09543	7.80925	13.0982	10.7386	10.2274	7.04347	12.3036	11.7344	10.6337	11.6289	11.8979	12.4893	14.7146	11.5159	12.3954	11.3449	8.99376	13.8973
Pt18_On_E9261163-5	0.551113	8.94063	8.80859	12.5184	10.6381	10.981	7.13597	12.4847	11.8022	9.40221	10.9821	12.7953	12.7744	15.2229	11.7185	11.8688	10.8807	8.00269	13.7816
Pt2_Pre_AD101150-6	0.656081	8.78411	9.06964	13.216	10.6906	10.9694	7.335	12.5402	11.9757	10.8044	11.4794	12.1786	12.3119	14.6937	11.9463	12.5532	9.9921	9.23264	14.3351
Pt2_On_AD174046-6	0.49543	8.62597	8.44643	13.2423	10.6102	10.4907	6.69456	12.5617	11.8445	10.1248	11.4229	11.6326	12.0663	14.4563	11.4111	12.8432	9.6055	9.48784	14.1718
Pt26_Pre_AD467789-6	0.0444827	5.84897	8.47277	13.1856	10.5403	9.70158	5.76703	12.1862	11.3506	7.89296	11.5408	8.58376	11.7408	13.8012	10.0921	13.1509	8.68586	9.45596	13.876
Pt26_On_AD467915-5	0.0867036	6.59897	8.63771	13.2459	10.5306	9.71985	6.08219	12.1883	11.3429	8.25915	11.425	8.66726	11.6728	13.9222	10.1317	12.9042	8.89221	9.6849	13.8615
Pt27_Pre_AD453873-5	0.418386	6.51965	9.45962	12.9389	10.7065	10.4806	2.72848	13.8211	11.8965	10.0975	11.9679	11.1372	12.4691	14.0971	11.6523	12.118	9.19895	8.87282	13.8507
Pt27_On_AD467934-5	0.528731	7.39044	9.44596	12.7552	10.739	10.3127	5.91772	17.0139	11.7952	11.3634	11.74	11.5432	12.0209	13.6182	12.0874	11.9743	8.99884	9.33487	14.0613
Pt28_Pre_AD297619-6	0.23825	7.25694	8.65334	13.1759	10.9142	9.79057	5.68122	12.4455	11.4452	9.69269	11.3077	12.2133	12.3815	14.3021	11.7887	9.72012	9.13122	8.60179	13.1298
Pt28_On_AD167375-7	0.456852	8.4926	8.82989	12.9787	11.0032	10.1571	6.94983	12.6477	11.7337	10.8775	11.3672	11.7199	12.5235	14.4621	11.5148	10.4297	9.95105	9.27265	13.47
Pt3_Pre_E9024733-3	0.328704	8.5301	8.44556	12.7532	11.0883	9.82834	6.14725	12.2959	11.4788	10.4467	11.5884	10.4494	11.1961	13.2165	11.324	12.6007	8.80245	9.34547	13.9988
Pt3_On_E9047638-6	0.662401	8.60393	8.94773	12.4475	11.4369	10.1016	7.76333	12.3949	11.745	11.4668	11.9409	11.7396	12.3249	13.9764	11.3283	12.569	10.6265	9.26521	13.7236
Pt30_Pre_AD497503-5	0.0563133	7.13937	7.79239	14.1997	10.6023	9.76155	4.9035	12.2826	11.3838	7.22752	10.9814	9.81006	11.4057	13.5626	10.4292	12.4082	9.85046	8.74681	13.4648
Pt30_On_AD505620-6	0.850061	8.98874	9.8209	12.4411	10.7536	11.7941	8.93023	14.0029	13.51	11.0838	11.3353	14.4689	12.828	15.1395	11.6671	10.9355	11.6134	9.89915	14.2914
Pt31_Pre_AD453872-5	0.350959	6.83559	9.2724	13.111	10.854	9.94245	6.89215	12.2849	11.4708	9.56813	10.8849	9.53527	12.7069	14.6464	11.5826	13.0586	10.5571	9.1871	13.689
Pt31_On_AD467932-6	0.636125	7.26676	8.60119	12.9792	10.6286	10.2198	5.48839	14.4923	11.7805	11.8869	11.0698	11.2321	12.9421	14.4931	11.1711	12.9147	11.6156	9.71518	14.1615
Pt34_Pre_AD466985-6	0.950223	8.19628	9.82233	12.7602	10.8204	13.3164	8.15612	14.3526	13.208	12.0074	11.8464	14.9972	13.1457	15.2281	12.2562	11.974	11.065	9.24809	14.8318
Pt34_On_AD485757-6	0.96572	8.9577	10.2552	12.5277	11.1617	16.4132	8.2508	13.8143	14.1218	11.8997	11.2842	15.1141	13.3451	15.4295	12.1467	10.9803	11.3434	9.20965	14.3874
Pt36_Pre_AD467095-6	0.846084	6.86892	10.8217	12.8245	13.0036	11.1432	8.63509	15.2552	12.7484	12.045	11.367	11.8011	12.3374	15.8415	12.274	11.3246	10.3805	9.39371	14.1386
Pt36_On_AD495182-6	0.759512	8.95854	9.44471	12.7136	10.7534	11.75	7.50138	16.2869	12.9127	10.6067	11.5937	13.999	12.4105	14.0632	11.7332	12.7177	9.26198	9.54935	14.449
Pt37_Pre_AD502452-5	0.488633	6.68426	8.59242	12.6552	10.9251	9.77081	7.14747	12.3285	11.448	10.7496	11.2512	12.9727	12.2678	14.7926	12.3824	13.4277	9.24737	8.67795	13.9626
Pt37_On_AD495183-5	0.8684	8.36565	8.67923	11.8699	14.489	10.0942	5.77696	12.3831	11.8553	14.3227	12.8054	12.7062	12.5847	13.8567	12.8419	13.0689	9.51653	11.5121	13.7469
Pt38_Pre_E9200719-6	0.35919	8.04609	8.36963	12.9826	10.606	9.72737	5.63869	12.2983	11.3497	7.38282	11.409	13.5402	12.3051	13.6777	11.1111	12.9204	9.72179	8.57444	14.1521
Pt38_On_E9414881-5	0.363539	8.3605	8.5386	12.8349	10.5925	9.76888	6.08765	12.2831	11.3784	7.50186	11.3911	13.6699	12.1713	13.4764	11.1442	12.8195	9.49219	8.89013	14.2827
Pt4_Pre_E9021023-6	0.244872	6.63951	8.10559	12.3551	11.0885	10.008	5.4987	12.7928	11.6898	7.30542	11.7036	10.4946	12.9519	14.2726	11.2429	11.0491	8.95786	10.5346	14.1256
Pt4_On_E9047643-7	0.586042	8.66138	9.20902	12.2656	10.7421	10.3985	7.85001	13.3753	11.8149	10.5404	11.4577	11.7672	12.8734	15.1427	11.6705	11.2467	10.4501	9.89724	14.1778
Pt44_Pre_AD467790-6	0.510988	6.88975	8.98669	12.2144	10.7058	10.4712	7.19651	12.349	11.7387	11.6745	11.3004	11.1641	11.9146	14.7828	12.3601	12.1991	9.48485	9.58212	14.0582
Pt44_On_AD167376-6	0.694206	7.12402	10.7202	12.5795	11.3927	10.1624	9.86496	12.5075	11.7916	12.4398	11.3553	11.9037	12.4403	15.4294	11.6944	11.5932	10.223	8.66485	14.3372
Pt46_Pre_AD467096-6	0.954171	8.5236	10.3415	12.4758	11.0993	11.9686	8.13638	18.8835	13.7231	12.7108	11.3573	15.3814	12.7588	15.6899	12.3772	10.9894	10.9118	10.0153	14.4281
Pt46_On_AD781834-6	1	8.701	9.94426	12.5013	11.0594	11.9131	7.90574	15.8098	14.486	12.8291	11.631	15.5546	12.8288	15.4914	12.6699	11.275	11.073	10.5585	14.6219
Pt47_Pre_AD506073-6	0.643702	7.7871	8.40219	12.2458	10.6557	11.5885	7.13875	12.2872	11.7067	11.5931	11.6138	12.4669	12.3216	14.0882	11.7227	12.9131	10.4066	8.39531	14.2504
Pt47_On_AD530367-6	0.57527	7.28763	8.13602	12.2484	10.8208	10.939	6.68488	12.2786	11.5212	11.4413	11.6213	12.4289	12.32	13.9302	11.7443	13.0874	10.2433	8.34417	14.3391
Pt48_Pre_E9047561-7	0.551212	7.15124	9.02187	12.3879	11.1838	10.22	7.16692	12.7843	11.5676	14.8673	11.2501	10.907	13.1192	14.5473	11.8839	12.4298	11.5833	9.09358	13.9507
Pt48_On_E9047631-6	0.379563	7.82269	9.38996	11.916	11.3152	10.0284	7.809	13.0053	11.4465	15.3718	11.1295	9.37387	12.8474	14.6742	10.7018	11.9716	11.4389	8.77064	13.8211
Pt49_Pre_AD667851-6	0.70293	8.14996	9.68734	12.6455	11.2167	10.5829	8.49421	12.4642	11.762	11.8934	11.5579	11.7753	12.7039	15.2775	12.0854	12.1946	10.4442	8.63776	14.3057
Pt49_On_AD681976-5	0.859195	8.66752	10.1042	12.3846	11.6489	11.574	8.17171	12.9284	12.2871	10.7168	11.5151	12.5528	12.8335	16.2067	13.7355	12.4135	10.5373	9.24453	14.7533
Pt5_Pre_E9021022-6	0.635845	7.82326	9.46168	12.5921	11.5616	10.5277	6.87061	12.6992	12.0519	10.913	11.4925	11.3806	11.8987	14.6818	11.1157	12.2759	10.0681	9.91092	13.7277
Pt5_On_E9047635-6	0.45149	7.48383	8.8787	12.6756	11.5431	10.2836	6.52873	13.5517	12.3	10.6091	11.6034	9.8801	12.2812	14.2256	10.8491	12.4799	9.22322	9.06859	13.6536
Pt52_Pre_AD506075-6	0.317848	7.07638	8.71351	12.4988	10.6609	9.89031	7.14399	12.3519	11.4422	13.1023	11.6155	9.14274	12.4358	14.2008	11.6016	11.6685	10.2696	8.91336	14.1755
Pt52_On_AD530365-6	0.358324	6.87575	8.62774	12.71	10.6665	9.91448	7.00636	12.3069	11.4344	12.4988	11.6634	9.35388	12.367	14.044	11.6697	11.7007	9.68089	9.50708	13.9919
Pt62_Pre_AD608303-5	0.132784	7.14642	8.61059	13.3186	10.7486	9.71963	6.0192	12.7721	11.4505	7.88106	11.5161	10.043	11.8222	12.7694	9.89943	13.453	8.02682	9.01417	13.7615
Pt62_On_AD635728-5	0.185508	6.13861	8.27408	13.1149	10.6799	9.75347	5.5502	12.6444	11.4457	10.6268	11.3138	10.0391	11.6575	13.4566	10.4399	13.4756	9.54256	7.87472	13.6618
Pt65_Pre_AD793919-6	0.570263	9.03518	8.65163	12.6859	10.6265	10.0853	7.14287	12.4245	11.4735	11.2246	12.0433	13.2694	12.3112	14.1113	12.0507	12.1836	9.49472	8.8084	13.7575
Pt65_On_AD796996-5	0.667723	8.78232	8.47367	12.8382	10.6189	10.187	6.51898	12.4238	11.507	11.9111	12.1567	12.3914	12.392	14.2556	12.5762	12.2035	10.04	9.57745	13.8169
Pt67_Pre_AD506074-6	0.37256	6.20893	8.55385	13.124	10.7403	9.94555	6.69125	12.2144	11.3655	7.56636	11.4076	11.7725	13.108	14.9075	11.6732	13.1178	11.5207	8.27553	13.7904
Pt67_On_AD530366-6	0.418569	6.7239	8.78937	13.2725	10.6731	9.93064	6.91381	12.1867	11.3545	8.18156	11.4717	11.2373	13.6651	14.9707	12.1633	12.7744	12.2131	8.63176	14.13
Pt77_Pre_AD733591-7	0.59292	8.74189	8.80935	12.6204	10.6982	10.4982	7.28548	12.4189	11.4356	11.5127	11.9969	11.3467	13.3477	15.3405	11.6246	11.9788	10.4922	8.44756	14.2686
Pt77_On_AD733629-8	0.700482	9.15293	9.40148	12.395	11.3076	11.0639	8.71512	12.3871	11.6168	10.9167	11.0746	11.8143	13.0083	15.7237	11.9726	11.5804	10.8872	8.3679	13.8356
Pt78_Pre_AD467018-5	0.114027	5.97174	8.72032	13.1688	10.7229	9.68475	6.36237	12.1878	11.3501	7.86508	11.5813	8.85274	12.1394	13.7897	11.1048	14.5706	7.73992	9.00054	14.3382
Pt78_On_AE148748-6	0.59812	6.78655	9.49976	13.2195	11.4487	10.2817	7.55038	12.4561	12.1416	11.1997	11.0363	10.6484	12.0553	16.27	12.56	13.1376	11.1926	8.6239	14.4308
Pt79_Pre_AD733587-5	0.133769	5.73003	7.96205	12.3937	10.628	9.85254	6.21789	12.3252	11.3914	8.69155	11.2282	10.0936	11.1678	14.0883	11.1412	12.8961	8.83757	9.86443	13.6631
Pt79_On_AD733628-6	0.221696	7.16533	8.21891	12.2397	10.6802	9.89962	6.39634	12.2869	11.3688	10.026	10.9272	9.91926	11.4211	14.1759	11.2526	12.5993	9.48129	10.0606	13.8653
Pt8_Pre_AD153354-6	0.631498	7.52825	9.25631	12.8824	10.8968	10.1936	7.7288	12.3086	11.5251	11.8724	12.5215	11.4567	12.3341	13.9033	11.6402	13.1372	10.1707	8.82371	13.8771
Pt8_On_AD167380-7	0.54748	7.80923	8.65273	12.9243	10.7932	10.1484	6.03766	12.333	11.5208	11.5174	12.9606	11.6453	12.0176	13.2372	11.8374	13.6943	9.52782	8.68637	14.1341
Pt82_Pre_AD823914-8	0.378144	7.3437	8.11631	12.7745	10.6397	10.0792	6.94121	12.4327	11.7222	10.286	11.3833	12.1089	11.9293	13.9835	10.954	12.0722	9.93352	8.6491	13.4548
Pt82_On_AD125218-6	0.422037	8.0742	8.55846	12.714	10.981	10.0202	7.3344	12.4951	11.6242	12.1501	11.2875	11.1792	12.4705	14.3348	10.8042	11.9001	10.2259	8.89527	13.7743
Pt84_Pre_AD486532-5	0.194121	6.9475	8.76498	13.9675	10.6983	9.71278	6.7585	12.2703	11.3504	9.11547	11.0146	9.285	11.4484	13.5268	9.50904	12.3184	11.9538	8.92039	13.8567
Pt84_On_AD495199-6	0.241915	6.84633	8.91902	13.9938	10.7595	9.69872	7.14755	12.3361	11.3536	9.4429	11.1004	9.2903	11.4506	13.671	9.78965	12.5834	11.9097	8.94955	13.8385
Pt85_Pre_AD486329-5	0.148799	4.81933	7.03038	11.9904	10.5712	9.77235	4.5967	12.701	11.4023	8.50707	11.0953	10.6044	12.3269	13.0555	11.5468	13.0308	9.00004	8.24279	14.3108
Pt85_On_AE070989-10	0.187398	5.70476	7.4897	12.2778	10.5827	9.88399	5.65631	12.4835	11.4043	9.79877	10.8336	10.3067	12.3515	13.2971	11.4177	13.0756	8.99368	8.11338	14.0062
Pt89_Pre_AE070951-5	0.546409	8.1933	9.03536	12.8376	11.0992	10.0086	7.63218	12.2894	11.4565	12.6483	11.012	12.9841	11.9192	14.8679	11.3709	12.4946	9.94175	8.03222	14.027
Pt89_On_AE070987-5	0.57185	8.54902	8.79196	12.8681	10.7809	10.1384	7.69321	12.3712	11.5895	12.6914	11.1588	13.3703	11.8768	14.4896	11.7311	12.6762	9.37955	8.28441	14.0579
Pt9_Pre_E9021024-6	0.412298	7.46823	9.36866	12.7429	10.7947	9.98534	8.02268	12.606	11.5085	10.9798	11.457	11.1521	12.0224	14.6274	11.1619	11.7464	9.28442	8.89322	14.9275
Pt9_On_E9047644-7	0.391289	7.48561	9.73425	12.7709	10.7913	9.94058	8.53103	12.4639	11.433	11.1386	11.2654	10.8039	11.9604	14.3204	11.3201	11.6884	8.8086	8.91175	14.7267
Pt92_Pre_AE134060-5	0.277729	8.05073	8.37587	12.9509	10.6231	9.89636	8.14008	12.3967	11.5274	10.0317	11.1296	9.86105	11.6885	14.0127	11.3052	13.2311	9.27546	8.62738	13.6991
Pt92_On_AE148750-5	0.606803	9.04851	8.86872	12.5764	10.7292	9.82165	8.01643	12.4898	11.7208	10.6062	11.8488	11.247	12.3447	14.2105	12.5665	12.8389	10.0984	10.0759	14.1711
Pt94_Pre_AD732850-6	0.519913	8.19402	8.41649	13.5102	10.8787	9.9345	7.44394	12.4589	11.5138	10.6636	11.7984	14.5855	12.6315	14.1567	11.3218	13.1875	9.6318	8.11956	14.0912
Pt94_On_AE373242-6	0.481403	8.23618	8.60099	13.3154	10.9339	10.1723	6.78722	12.6605	11.6376	11.7747	11.4148	14.3862	12.5469	13.9195	11.009	12.8054	9.70496	8.18211	14.135
Pt98_Pre_AD733586-8	0.189033	6.32962	8.31244	13.1158	10.6878	9.75054	6.40846	12.4596	11.4393	7.93537	10.9516	10.8831	10.9345	13.3109	10.5626	13.537	10.5708	8.63925	12.9689
Pt98_On_AE086717-6	0.389429	6.93451	8.33236	12.879	10.6355	9.83185	6.53	12.4174	11.5834	8.89376	11.1734	12.044	11.5824	13.9254	11.3844	13.4096	10.5196	9.10899	13.4648
