# Supplementary material for: Ferroptosis Associates With Diagnosis and Prognosis by Promoting Antitumor Immune Response in Melanoma
Source: Front Cell Dev Biol. 2022 Jul 8;10:915198. doi: 10.3389/fcell.2022.915198 (PMC9304890; doi:10.3389/fcell.2022.915198)
Supplement: Supplementary file 6 [file Table1.XLSX]

## Sheet: genes in turquoise module
Symbol	Name	HGNC_ID	Evidence	PMID	Remark
JDP2	Jun dimerization protein 2	HGNC:17546	Up-regulated (>= 2 fold) in erastin-treated samples.	24844246	May promote ferroptosis.
CS	Citrate synthase	HGNC:2422	knockdown suppresses erastin-induced ferroptosis	22642970	May promote ferroptosis.
HERPUD1	Homocysteine inducible ER protein with ubiquitin like domain 1	HGNC:13744	Up-regulated (>= 2 fold) in erastin-treated samples.	24844246	May promote ferroptosis.
HIC1	HIC ZBTB transcriptional repressor 1	HGNC:4909	Essential for stimulation of pro-ferroptotic gene transcription upon ferroptosis induction.	31108460	May promote ferroptosis.
ALOX5	Arachidonate 5-lipoxygenase	HGNC:435	Overexpression sensitizes cells to ferroptosis.	29632885	May promote ferroptosis.
HMOX1	Heme oxygenase 1	HGNC:5013	Its expression increased in response to artesunate-induced ferroptosis, indicating activation of ROS-mediated signaling pathways.	26097885	May promote ferroptosis.
NCF2	Neutrophil cytosolic factor 2	HGNC:7661	Expression was upregulated during ferroptosis induced by erastin or RSL3.	24439385	May promote ferroptosis.
NNMT	Nicotinamide N-methyltransferase	HGNC:7861	Upregulated in cells treated with ferroptosis inducer erastin. Stimulates ferroptosis possibly in a GSH-dependent manner.	31108460	May promote ferroptosis.
UBC	Ubiquitin C	HGNC:12468	Expression was upregulated during ferroptosis induced by erastin or RSL3.	24439385	May promote ferroptosis.
MAP3K5	Mitogen-activated protein kinase kinase kinase 5	HGNC:6857	Cold stress evokes ferroptosis, and the ASK1‐p38 pathway is activated downstream of lipid peroxide, leading to the cell death. ASK1‐p38 axis is also activated in the erastin‐induced ferroptosis model.	28887319	May promote ferroptosis.
DUSP1	Dual specificity phosphatase 1	HGNC:3064	Expression was upregulated during ferroptosis induced by erastin or RSL3.	24439385	May promote ferroptosis.
TSC22D3	TSC22 domain family member 3	HGNC:3051	Up-regulated (>= 2 fold) in erastin-treated samples.	24844246	May promote ferroptosis.
TXNIP	Thioredoxin interacting protein	HGNC:16952	Up-regulated (>= 2 fold) in erastin-treated samples.	24844246	May promote ferroptosis.
ATF3	Activating transcription factor 3	HGNC:785	Up-regulated (>= 2 fold) in erastin-treated samples.	24844246	May promote ferroptosis.
SELENOS	Selenoprotein S	HGNC:30396	Expression was upregulated during ferroptosis induced by erastin or RSL3.	24439385	May promote ferroptosis.
SLC2A6	Solute carrier family 2 member 6	HGNC:11011	Increased at LSH overexpression. Decreased at LSH knockdown. LSH can inhibit ferroptosis.	28900511	May inhibit ferroptosis.
CAPG	Capping actin protein, gelsolin like	HGNC:1474	Downregulated in cells treated with ferroptosis inducer erastin. Suppresses ferroptosis possibly in a GSH-dependent manner.	31108460	May inhibit ferroptosis.
FDFT1	Farnesyl-diphosphate farnesyltransferase 1	HGNC:3629	Knockout or inhibition sensitizes SQLE-deficient anaplastic large cell lymphoma (ALCL) cells to ML162-induced ferroptosis,knockdown or inhibition suppresses FIN-56-induced ferroptosis	30760928	May inhibit ferroptosis.
